# Supplementary material for: 1-{[4′-(1H-1,2,4-Triazol-2-ium-1-ylmeth­yl)biphenyl-4-yl]meth­yl}-1H-1,2,4-triazol-2-ium bis­(3-carb­oxy-5-iodo­benzoate)–5-iodo­benzene-3,5-dicarb­oxy­lic acid–water (1/2/2)
Source: Acta Crystallogr Sect E Struct Rep Online. 2012 Apr 13;68(Pt 5):o1362. doi: 10.1107/S1600536812014584 (PMC3344494; doi:10.1107/S1600536812014584)
Supplement: Supplementary file 1 [file e-68-o1362-sup1.cif]

##############################################################################
#                                                                            #
# This CIF contains the data in a paper accepted for publication in          #
# Acta Crystallographica Section E. It conforms to the requirements of       #
# Notes for Authors for Acta Crystallographica Section E, and has been       #
# peer reviewed under the auspices of the IUCr Commission on Journals.       #
#                                                                            #
# Full details of the Crystallographic Information File format               #
# are given in the paper "The Crystallographic Information File (CIF):       #
# a New Standard Archive File for Crystallography" by S. R. Hall, F. H.      #
# Allen and I. D. Brown [Acta Cryst. (1991), A47, 655-685].                  #
#                                                                            #
# The current version of the core CIF dictionary is obtainable from          #
# ftp://ftp.iucr.org/pub/cif_core.dic.                                       #
#                                                                            #
# Software is freely available for graphical display of the structure(s)     #
# in this CIF. For information consult the CIF software page                 #
# http://www.iucr.org/resources/cif/software.                                #
#                                                                            #
# This file may be used for bona fide research purposes within the           #
# scientific community so long as proper attribution is given to the journal # 
# article from which it was obtained.                                        #
#                                                                            #
##############################################################################
data_global
_audit_creation_method     SHELXL-97
_journal_date_recd_electronic     2012-03-31
_journal_date_accepted     2012-04-04
_journal_name_full     'Acta Crystallographica, Section E'
_journal_year     2012
_journal_volume     68
_journal_issue      5
_journal_page_first     o1362
_journal_page_last     o1362
_journal_paper_category     QO
_journal_paper_doi     10.1107/S1600536812014584
_journal_coeditor_code     XU5507
_publ_contact_author
;
     Dr. Seik Weng Ng
     Department of Chemistry
     University of Malaya
     50603 Kuala Lumpur
     Malaysia
;
_publ_contact_author_email     seikweng@um.edu.my
_publ_contact_author_fax     '03 7967 4193'
_publ_contact_author_phone     '03 7967 6778'
_publ_section_title
;\
1-{[4'-(1<i>H</i>-1,2,4-Triazol-2-ium-1-ylmethyl)biphenyl-4-yl]methyl}-\
1<i>H</i>-1,2,4-triazol-2-ium
bis(3-carboxy-5-iodobenzoate)--5-iodobenzene-3,5-dicarboxylic acid--water
(1/2/2)
;
loop_
    _publ_author_name
    _publ_author_address
    'Zhang, Kou-Lin'
;
College of Chemistry and Chemical Engineering
Yangzhou University
Yangzhou 225002
People's Republic of China
;
    'Deng, Ye'
;
College of Chemistry and Chemical Engineering
Yangzhou University
Yangzhou 225002
People's Republic of China
;
    'Ng, Seik Weng'
;
     Department of Chemistry
     University of Malaya
     50603 Kuala Lumpur
     Malaysia
     and
     Chemistry Department
     King Abdulaziz University
     PO Box 80203 Jeddah
     Saudi Arabia
;
data_I
_audit_creation_method     SHELXL-97
_chemical_name_systematic
;
1-{[4'-(1<i>H</i>-1,2,4-Triazol-2-ium-1-ylmethyl)biphenyl-4-yl]methyl}-
1<i>H</i>-1,2,4-triazol-2-ium
bis(3-carboxy-5-iodobenzoate)--5-iodobenzene-3,5-dicarboxylic acid--water
(1/2/2)
;
_chemical_name_common     ?
_chemical_formula_moiety
                        'C18 H18 N6 2+, 2(C8 H4 I O4 -), 2(C8 H5 I O4), 2(H2 O)'
_chemical_formula_sum     'C50 H40 I4 N6 O18'
_chemical_formula_iupac     'C18 H18 N6 2+, 2C8 H4 I O4 -, 2C8 H5 I O4, 2H2 O'
_chemical_formula_weight     1520.48
_chemical_melting_point     ?
_symmetry_cell_setting     triclinic
_symmetry_space_group_name_H-M     'P -1'
_symmetry_space_group_name_Hall     '-P 1'
loop_
    _symmetry_equiv_pos_as_xyz
    'x, y, z'
    '-x, -y, -z'
_cell_length_a     8.2620(9)
_cell_length_b     9.6859(10)
_cell_length_c     18.661(2)
_cell_angle_alpha     85.4130(10)
_cell_angle_beta     89.2620(10)
_cell_angle_gamma     65.0840(10)
_cell_volume     1349.7(2)
_cell_formula_units_Z     1
_cell_measurement_reflns_used     1261
_cell_measurement_theta_min     3.2866
_cell_measurement_theta_max     23.5055
_cell_measurement_temperature     293(2)
_exptl_crystal_description     prism
_exptl_crystal_colour     yellow
_exptl_crystal_size_max     0.25
_exptl_crystal_size_mid     0.20
_exptl_crystal_size_min     0.15
_exptl_crystal_density_diffrn     1.871
_exptl_crystal_density_meas     ?
_exptl_crystal_density_method     'not measured'
_exptl_crystal_F_000     738
_exptl_absorpt_coefficient_mu     2.387
_exptl_absorpt_correction_type     multi-scan
_exptl_absorpt_process_details     '(TWINABS; Bruker, 2005)'
_exptl_absorpt_correction_T_min     0.575547
_exptl_absorpt_correction_T_max     0.745688
_diffrn_ambient_temperature     293(2)
_diffrn_radiation_type     MoK\a
_diffrn_radiation_wavelength     0.71073
_diffrn_radiation_source     'fine-focus sealed tube'
_diffrn_radiation_monochromator     graphite
_diffrn_measurement_device_type     'Bruker SMART APEX'
_diffrn_measurement_method     '\w scans'
_diffrn_detector_area_resol_mean     ?
_diffrn_reflns_number     17086
_diffrn_reflns_av_R_equivalents     0.0462
_diffrn_reflns_av_sigmaI/netI     0.0479
_diffrn_reflns_theta_min     2.19
_diffrn_reflns_theta_max     28.29
_diffrn_reflns_theta_full     28.29
_diffrn_measured_fraction_theta_max     0.959
_diffrn_measured_fraction_theta_full     0.959
_diffrn_reflns_limit_h_min     -10
_diffrn_reflns_limit_h_max     10
_diffrn_reflns_limit_k_min     -12
_diffrn_reflns_limit_k_max     12
_diffrn_reflns_limit_l_min     0
_diffrn_reflns_limit_l_max     24
_diffrn_standards_number     0
_diffrn_standards_interval_count     0
_diffrn_standards_interval_time     0
_diffrn_standards_decay_%     0
_reflns_number_total     6404
_reflns_number_gt     4887
_reflns_threshold_expression     I>2\s(I)
_refine_ls_structure_factor_coef     Fsqd
_refine_ls_matrix_type     full
_refine_ls_R_factor_all     0.0603
_refine_ls_R_factor_gt     0.0410
_refine_ls_wR_factor_gt     0.1040
_refine_ls_wR_factor_ref     0.1162
_refine_ls_goodness_of_fit_ref     1.069
_refine_ls_restrained_S_all     1.069
_refine_ls_number_reflns     6402
_refine_ls_number_parameters     356
_refine_ls_number_restraints     3
_refine_ls_hydrogen_treatment     constr
_refine_ls_weighting_scheme     calc
_refine_ls_weighting_details
         'calc w=1/[\s^2^(Fo^2^)+(0.0542P)^2^+0.3162P] where P=(Fo^2^+2Fc^2^)/3'
_atom_sites_solution_hydrogens     geom
_atom_sites_solution_primary     direct
_atom_sites_solution_secondary     difmap
_refine_ls_shift/su_max     0.001
_refine_ls_shift/su_mean     0.001
_refine_diff_density_max     0.507
_refine_diff_density_min     -1.030
_refine_ls_extinction_method     none
_refine_ls_extinction_coef     ?
loop_
    _atom_type_symbol
    _atom_type_description
    _atom_type_scat_dispersion_real
    _atom_type_scat_dispersion_imag
    _atom_type_scat_source
    'C' 'C' 0.0033 0.0016
                         'International Tables Vol C Tables 4.2.6.8 and 6.1.1.4'
    'H' 'H' 0.0000 0.0000
                         'International Tables Vol C Tables 4.2.6.8 and 6.1.1.4'
    'N' 'N' 0.0061 0.0033
                         'International Tables Vol C Tables 4.2.6.8 and 6.1.1.4'
    'O' 'O' 0.0106 0.0060
                         'International Tables Vol C Tables 4.2.6.8 and 6.1.1.4'
    'I' 'I' -0.4742 1.8119
                         'International Tables Vol C Tables 4.2.6.8 and 6.1.1.4'
_computing_data_collection     'APEX2 (Bruker, 2005)'
_computing_cell_refinement     'SAINT (Bruker, 2005)'
_computing_data_reduction     'SAINT (Bruker, 2005)'
_computing_structure_solution     'SHELXS97 (Sheldrick, 2008)'
_computing_structure_refinement     'SHELXL97 (Sheldrick, 2008)'
_computing_molecular_graphics     'X-SEED (Barbour, 2001)'
_computing_publication_material     'publCIF (Westrip, 2010)'
loop_
    _atom_site_type_symbol
    _atom_site_label
    _atom_site_fract_x
    _atom_site_fract_y
    _atom_site_fract_z
    _atom_site_U_iso_or_equiv
    _atom_site_adp_type
    _atom_site_calc_flag
    _atom_site_refinement_flags
    _atom_site_occupancy
    _atom_site_symmetry_multiplicity
    _atom_site_disorder_assembly
    _atom_site_disorder_group
    I I1 1.50742(6) 0.26356(5) -0.014572(19) 0.04613(13) Uani d . 1 1 . .
    I I2 -0.01012(6) 0.73309(5) 1.025823(19) 0.04621(13) Uani d . 1 1 . .
    O O1 1.7771(7) -0.2217(5) 0.1873(2) 0.0617(14) Uani d . 1 1 . .
    H H1 1.8440 -0.3039 0.2104 0.093 Uiso calc R 1 1 . .
    O O2 1.6412(8) -0.1715(6) 0.2909(3) 0.090(2) Uani d . 1 1 . .
    O O3 1.1179(6) 0.3175(5) 0.3034(2) 0.0545(12) Uani d . 1 1 . .
    H H2 1.0302 0.3831 0.3230 0.082 Uiso calc R 1 1 . .
    O O4 1.0457(7) 0.5034(5) 0.2147(3) 0.0670(15) Uani d . 1 1 . .
    O O5 -0.2756(7) 1.2072(6) 0.8193(3) 0.0674(15) Uani d . 1 1 . .
    H H3 -0.3436 1.2867 0.7946 0.101 Uiso calc R 1 1 . .
    O O6 -0.1152(7) 1.1631(5) 0.7186(2) 0.0629(15) Uani d . 1 1 . .
    O O7 0.3845(7) 0.6420(6) 0.7091(3) 0.0642(14) Uani d . 1 1 . .
    O O8 0.4582(7) 0.4805(6) 0.8062(3) 0.0673(15) Uani d . 1 1 . .
    O O1W 0.6642(8) 0.4440(6) 0.6460(3) 0.0882(19) Uani d D 1 1 . .
    H H5 0.7237 0.3629 0.6714 0.132 Uiso d RD 1 1 . .
    H H6 0.5784 0.5002 0.6700 0.132 Uiso d RD 1 1 . .
    N N1 0.7596(6) 0.6294(5) 0.4816(2) 0.0325(10) Uani d . 1 1 . .
    N N2 0.7346(6) 0.5001(5) 0.4964(2) 0.0466(14) Uani d . 1 1 . .
    H H4 0.6795 0.4775 0.5330 0.056 Uiso calc R 1 1 . .
    N N3 0.8857(7) 0.4846(6) 0.3953(3) 0.0471(13) Uani d . 1 1 . .
    C C1 1.6570(8) -0.1375(7) 0.2290(3) 0.0453(15) Uani d . 1 1 . .
    C C2 1.5356(7) 0.0170(6) 0.1926(3) 0.0336(12) Uani d . 1 1 . .
    C C3 1.3960(7) 0.1186(6) 0.2312(3) 0.0358(12) Uani d . 1 1 . .
    H H2A 1.3745 0.0900 0.2779 0.043 Uiso calc R 1 1 . .
    C C4 1.2904(8) 0.2622(6) 0.1992(3) 0.0341(12) Uani d . 1 1 . .
    C C5 1.3195(7) 0.3059(6) 0.1289(3) 0.0358(12) Uani d . 1 1 . .
    H H5A 1.2481 0.4030 0.1081 0.043 Uiso calc R 1 1 . .
    C C6 1.4566(7) 0.2024(6) 0.0901(3) 0.0328(12) Uani d . 1 1 . .
    C C7 1.5642(7) 0.0595(7) 0.1226(3) 0.0358(12) Uani d . 1 1 . .
    H H7 1.6568 -0.0089 0.0970 0.043 Uiso calc R 1 1 . .
    C C8 1.1387(8) 0.3744(7) 0.2392(3) 0.0395(13) Uani d . 1 1 . .
    C C9 -0.1449(8) 1.1247(7) 0.7801(3) 0.0407(14) Uani d . 1 1 . .
    C C10 -0.0290(8) 0.9701(6) 0.8159(3) 0.0370(13) Uani d . 1 1 . .
    C C11 0.1075(7) 0.8649(6) 0.7795(3) 0.0352(12) Uani d . 1 1 . .
    H H11 0.1308 0.8900 0.7325 0.042 Uiso calc R 1 1 . .
    C C12 0.2110(7) 0.7203(6) 0.8133(3) 0.0338(12) Uani d . 1 1 . .
    C C13 0.1764(7) 0.6829(6) 0.8832(3) 0.0352(12) Uani d . 1 1 . .
    H H13 0.2443 0.5861 0.9052 0.042 Uiso calc R 1 1 . .
    C C14 0.0413(7) 0.7890(7) 0.9203(3) 0.0371(12) Uani d . 1 1 . .
    C C15 -0.0623(7) 0.9314(7) 0.8872(3) 0.0369(12) Uani d . 1 1 . .
    H H15 -0.1543 1.0022 0.9120 0.044 Uiso calc R 1 1 . .
    C C16 0.3617(8) 0.6048(6) 0.7742(3) 0.0390(13) Uani d . 1 1 . .
    C C17 0.8114(8) 0.4178(7) 0.4436(4) 0.0462(15) Uani d . 1 1 . .
    H H17 0.8149 0.3215 0.4394 0.055 Uiso calc R 1 1 . .
    C C18 0.8480(7) 0.6189(7) 0.4213(3) 0.0412(14) Uani d . 1 1 . .
    H H18 0.8793 0.6941 0.4001 0.049 Uiso calc R 1 1 . .
    C C19 0.6785(8) 0.7581(7) 0.5267(3) 0.0417(14) Uani d . 1 1 . .
    H H19A 0.7250 0.8332 0.5137 0.050 Uiso calc R 1 1 . .
    H H19B 0.7104 0.7219 0.5768 0.050 Uiso calc R 1 1 . .
    C C20 0.4761(8) 0.8326(6) 0.5174(3) 0.0324(11) Uani d . 1 1 . .
    C C21 0.3719(8) 0.8896(7) 0.5758(3) 0.0393(13) Uani d . 1 1 . .
    H H21 0.4256 0.8836 0.6201 0.047 Uiso calc R 1 1 . .
    C C22 0.1836(7) 0.9571(7) 0.5684(3) 0.0379(13) Uani d . 1 1 . .
    H H22 0.1152 0.9953 0.6082 0.046 Uiso calc R 1 1 . .
    C C23 0.0993(6) 0.9677(6) 0.5040(3) 0.0274(11) Uani d . 1 1 . .
    C C24 0.2069(8) 0.9138(7) 0.4446(3) 0.0441(14) Uani d . 1 1 . .
    H H24 0.1531 0.9215 0.4000 0.053 Uiso calc R 1 1 . .
    C C25 0.3932(7) 0.8488(7) 0.4509(3) 0.0422(14) Uani d . 1 1 . .
    H H25 0.4619 0.8162 0.4105 0.051 Uiso calc R 1 1 . .
loop_
    _atom_site_aniso_label
    _atom_site_aniso_U_11
    _atom_site_aniso_U_22
    _atom_site_aniso_U_33
    _atom_site_aniso_U_12
    _atom_site_aniso_U_13
    _atom_site_aniso_U_23
    I1 0.0417(2) 0.0500(3) 0.03632(19) -0.01081(19) 0.00665(19) 0.00430(19)
    I2 0.0433(2) 0.0489(3) 0.03718(19) -0.01146(19) 0.00968(19) 0.00070(19)
    O1 0.062(3) 0.036(3) 0.046(3) 0.018(2) 0.005(2) 0.009(2)
    O2 0.096(4) 0.060(3) 0.046(3) 0.027(3) 0.019(3) 0.021(2)
    O3 0.054(3) 0.046(3) 0.038(2) 0.003(2) 0.010(2) -0.005(2)
    O4 0.059(3) 0.039(3) 0.058(3) 0.021(2) 0.019(2) 0.001(2)
    O5 0.059(3) 0.042(3) 0.060(3) 0.018(2) 0.009(3) 0.003(2)
    O6 0.080(4) 0.038(3) 0.036(3) 0.006(3) -0.003(2) 0.0080(19)
    O7 0.075(4) 0.052(3) 0.044(3) -0.006(3) 0.021(2) -0.008(2)
    O8 0.061(3) 0.042(3) 0.066(3) 0.010(2) 0.013(3) 0.001(2)
    O1W 0.124(5) 0.056(3) 0.048(3) -0.003(3) 0.041(3) -0.003(2)
    N1 0.028(2) 0.029(3) 0.035(2) -0.006(2) 0.0020(18) -0.0018(18)
    N2 0.056(4) 0.035(3) 0.047(3) -0.019(3) 0.022(3) -0.002(2)
    N3 0.040(3) 0.039(3) 0.042(3) 0.003(2) 0.007(2) -0.002(2)
    C1 0.045(4) 0.037(3) 0.031(3) 0.004(3) 0.005(3) 0.002(2)
    C2 0.031(3) 0.025(3) 0.032(3) 0.001(2) 0.002(2) -0.004(2)
    C3 0.031(3) 0.037(3) 0.031(3) -0.006(3) 0.004(2) -0.007(2)
    C4 0.035(3) 0.029(3) 0.029(3) -0.004(2) 0.006(2) -0.008(2)
    C5 0.037(3) 0.020(3) 0.037(3) -0.001(2) 0.000(2) 0.000(2)
    C6 0.029(3) 0.032(3) 0.033(3) -0.009(2) 0.000(2) 0.002(2)
    C7 0.027(3) 0.037(3) 0.034(3) -0.004(2) 0.005(2) -0.005(2)
    C8 0.033(3) 0.035(3) 0.036(3) 0.000(3) 0.001(2) -0.008(2)
    C9 0.044(4) 0.032(3) 0.034(3) -0.003(3) -0.004(2) -0.005(2)
    C10 0.033(3) 0.027(3) 0.035(3) 0.002(2) 0.001(2) -0.003(2)
    C11 0.028(3) 0.030(3) 0.036(3) -0.001(2) 0.002(2) -0.002(2)
    C12 0.032(3) 0.031(3) 0.032(3) -0.006(2) 0.000(2) -0.004(2)
    C13 0.031(3) 0.026(3) 0.033(3) 0.002(2) -0.001(2) 0.003(2)
    C14 0.034(3) 0.037(3) 0.034(3) -0.008(3) 0.004(2) -0.003(2)
    C15 0.028(3) 0.035(3) 0.041(3) -0.005(2) 0.006(2) -0.010(2)
    C16 0.037(3) 0.023(3) 0.042(3) 0.002(3) 0.004(2) -0.004(2)
    C17 0.047(4) 0.025(3) 0.055(4) -0.004(3) 0.009(3) -0.006(3)
    C18 0.038(3) 0.042(4) 0.041(3) -0.015(3) 0.009(2) 0.001(3)
    C19 0.036(3) 0.041(4) 0.045(3) -0.011(3) 0.006(3) -0.012(3)
    C20 0.031(3) 0.027(3) 0.036(2) -0.010(2) 0.005(3) -0.007(2)
    C21 0.039(3) 0.051(4) 0.030(3) -0.020(3) 0.001(2) -0.005(2)
    C22 0.033(3) 0.048(4) 0.031(3) -0.015(3) 0.009(2) -0.004(2)
    C23 0.027(3) 0.021(3) 0.028(2) -0.004(2) 0.002(2) 0.0001(19)
    C24 0.041(4) 0.057(4) 0.027(3) -0.013(3) -0.004(2) -0.006(3)
    C25 0.032(3) 0.049(4) 0.035(3) -0.005(3) 0.006(2) -0.011(3)
loop_
    _geom_bond_atom_site_label_1
    _geom_bond_atom_site_label_2
    _geom_bond_site_symmetry_2
    _geom_bond_distance
    _geom_bond_publ_flag
    I1 C6 . 2.085(5) ?
    I2 C14 . 2.086(5) ?
    O1 C1 . 1.287(7) ?
    O1 H1 . 0.8400 ?
    O2 C1 . 1.195(8) ?
    O3 C8 . 1.318(7) ?
    O3 H2 . 0.8400 ?
    O4 C8 . 1.212(7) ?
    O5 C9 . 1.298(7) ?
    O5 H3 . 0.8400 ?
    O6 C9 . 1.232(7) ?
    O7 C16 . 1.273(7) ?
    O8 C16 . 1.237(7) ?
    O1W H5 . 0.8400 ?
    O1W H6 . 0.8400 ?
    N1 C18 . 1.321(6) ?
    N1 N2 . 1.359(6) ?
    N1 C19 . 1.469(7) ?
    N2 C17 . 1.302(7) ?
    N2 H4 . 0.8800 ?
    N3 C18 . 1.335(8) ?
    N3 C17 . 1.355(7) ?
    C1 C2 . 1.515(8) ?
    C2 C7 . 1.387(7) ?
    C2 C3 . 1.397(7) ?
    C3 C4 . 1.382(8) ?
    C3 H2A . 0.9300 ?
    C4 C5 . 1.395(7) ?
    C4 C8 . 1.505(7) ?
    C5 C6 . 1.397(7) ?
    C5 H5A . 0.9300 ?
    C6 C7 . 1.384(7) ?
    C7 H7 . 0.9300 ?
    C9 C10 . 1.502(8) ?
    C10 C11 . 1.376(8) ?
    C10 C15 . 1.408(7) ?
    C11 C12 . 1.398(7) ?
    C11 H11 . 0.9300 ?
    C12 C13 . 1.385(7) ?
    C12 C16 . 1.506(8) ?
    C13 C14 . 1.382(7) ?
    C13 H13 . 0.9300 ?
    C14 C15 . 1.378(8) ?
    C15 H15 . 0.9300 ?
    C17 H17 . 0.9300 ?
    C18 H18 . 0.9300 ?
    C19 C20 . 1.523(8) ?
    C19 H19A . 0.9700 ?
    C19 H19B . 0.9700 ?
    C20 C21 . 1.380(7) ?
    C20 C25 . 1.391(7) ?
    C21 C22 . 1.414(7) ?
    C21 H21 . 0.9300 ?
    C22 C23 . 1.371(7) ?
    C22 H22 . 0.9300 ?
    C23 C24 . 1.404(7) ?
    C23 C23 2_576 1.495(10) ?
    C24 C25 . 1.399(7) ?
    C24 H24 . 0.9300 ?
    C25 H25 . 0.9300 ?
loop_
    _geom_angle_atom_site_label_1
    _geom_angle_atom_site_label_2
    _geom_angle_atom_site_label_3
    _geom_angle_site_symmetry_1
    _geom_angle_site_symmetry_3
    _geom_angle
    _geom_angle_publ_flag
    C1 O1 H1 . . 109.5 ?
    C8 O3 H2 . . 109.5 ?
    C9 O5 H3 . . 109.5 ?
    H5 O1W H6 . . 108.6 ?
    C18 N1 N2 . . 109.3(5) ?
    C18 N1 C19 . . 130.2(5) ?
    N2 N1 C19 . . 120.3(4) ?
    C17 N2 N1 . . 103.6(4) ?
    C17 N2 H4 . . 128.2 ?
    N1 N2 H4 . . 128.2 ?
    C18 N3 C17 . . 102.9(5) ?
    O2 C1 O1 . . 125.4(6) ?
    O2 C1 C2 . . 121.5(6) ?
    O1 C1 C2 . . 113.1(5) ?
    C7 C2 C3 . . 120.0(5) ?
    C7 C2 C1 . . 120.9(5) ?
    C3 C2 C1 . . 119.2(5) ?
    C4 C3 C2 . . 119.2(5) ?
    C4 C3 H2A . . 120.4 ?
    C2 C3 H2A . . 120.4 ?
    C3 C4 C5 . . 121.0(5) ?
    C3 C4 C8 . . 120.6(5) ?
    C5 C4 C8 . . 118.4(5) ?
    C4 C5 C6 . . 119.4(5) ?
    C4 C5 H5A . . 120.3 ?
    C6 C5 H5A . . 120.3 ?
    C7 C6 C5 . . 119.5(5) ?
    C7 C6 I1 . . 119.6(4) ?
    C5 C6 I1 . . 120.8(4) ?
    C6 C7 C2 . . 120.8(5) ?
    C6 C7 H7 . . 119.6 ?
    C2 C7 H7 . . 119.6 ?
    O4 C8 O3 . . 123.7(5) ?
    O4 C8 C4 . . 123.4(5) ?
    O3 C8 C4 . . 112.9(5) ?
    O6 C9 O5 . . 125.4(6) ?
    O6 C9 C10 . . 120.9(5) ?
    O5 C9 C10 . . 113.7(5) ?
    C11 C10 C15 . . 119.7(5) ?
    C11 C10 C9 . . 120.7(5) ?
    C15 C10 C9 . . 119.6(5) ?
    C10 C11 C12 . . 119.8(5) ?
    C10 C11 H11 . . 120.1 ?
    C12 C11 H11 . . 120.1 ?
    C13 C12 C11 . . 120.1(5) ?
    C13 C12 C16 . . 119.6(5) ?
    C11 C12 C16 . . 120.3(5) ?
    C14 C13 C12 . . 120.3(5) ?
    C14 C13 H13 . . 119.9 ?
    C12 C13 H13 . . 119.9 ?
    C15 C14 C13 . . 120.0(5) ?
    C15 C14 I2 . . 119.7(4) ?
    C13 C14 I2 . . 120.3(4) ?
    C14 C15 C10 . . 120.1(5) ?
    C14 C15 H15 . . 119.9 ?
    C10 C15 H15 . . 119.9 ?
    O8 C16 O7 . . 123.1(5) ?
    O8 C16 C12 . . 119.4(5) ?
    O7 C16 C12 . . 117.5(5) ?
    N2 C17 N3 . . 114.1(5) ?
    N2 C17 H17 . . 123.0 ?
    N3 C17 H17 . . 123.0 ?
    N1 C18 N3 . . 110.1(5) ?
    N1 C18 H18 . . 125.0 ?
    N3 C18 H18 . . 125.0 ?
    N1 C19 C20 . . 111.1(5) ?
    N1 C19 H19A . . 109.4 ?
    C20 C19 H19A . . 109.4 ?
    N1 C19 H19B . . 109.4 ?
    C20 C19 H19B . . 109.4 ?
    H19A C19 H19B . . 108.0 ?
    C21 C20 C25 . . 119.0(5) ?
    C21 C20 C19 . . 119.4(5) ?
    C25 C20 C19 . . 121.6(5) ?
    C20 C21 C22 . . 120.2(5) ?
    C20 C21 H21 . . 119.9 ?
    C22 C21 H21 . . 119.9 ?
    C23 C22 C21 . . 121.7(5) ?
    C23 C22 H22 . . 119.2 ?
    C21 C22 H22 . . 119.2 ?
    C22 C23 C24 . . 117.5(5) ?
    C22 C23 C23 . 2_576 122.4(6) ?
    C24 C23 C23 . 2_576 120.0(6) ?
    C25 C24 C23 . . 121.4(5) ?
    C25 C24 H24 . . 119.3 ?
    C23 C24 H24 . . 119.3 ?
    C20 C25 C24 . . 120.1(5) ?
    C20 C25 H25 . . 119.9 ?
    C24 C25 H25 . . 119.9 ?
loop_
    _geom_torsion_atom_site_label_1
    _geom_torsion_atom_site_label_2
    _geom_torsion_atom_site_label_3
    _geom_torsion_atom_site_label_4
    _geom_torsion_site_symmetry_1
    _geom_torsion_site_symmetry_2
    _geom_torsion_site_symmetry_3
    _geom_torsion_site_symmetry_4
    _geom_torsion
    _geom_torsion_publ_flag
    C18 N1 N2 C17 . . . . 0.4(6) ?
    C19 N1 N2 C17 . . . . 175.2(5) ?
    O2 C1 C2 C7 . . . . 174.9(7) ?
    O1 C1 C2 C7 . . . . -3.3(9) ?
    O2 C1 C2 C3 . . . . -3.5(10) ?
    O1 C1 C2 C3 . . . . 178.3(6) ?
    C7 C2 C3 C4 . . . . -1.4(9) ?
    C1 C2 C3 C4 . . . . 177.0(6) ?
    C2 C3 C4 C5 . . . . 1.0(9) ?
    C2 C3 C4 C8 . . . . 179.9(5) ?
    C3 C4 C5 C6 . . . . 0.5(9) ?
    C8 C4 C5 C6 . . . . -178.5(5) ?
    C4 C5 C6 C7 . . . . -1.5(8) ?
    C4 C5 C6 I1 . . . . -179.1(4) ?
    C5 C6 C7 C2 . . . . 1.1(9) ?
    I1 C6 C7 C2 . . . . 178.7(4) ?
    C3 C2 C7 C6 . . . . 0.4(9) ?
    C1 C2 C7 C6 . . . . -178.0(5) ?
    C3 C4 C8 O4 . . . . 177.5(6) ?
    C5 C4 C8 O4 . . . . -3.6(10) ?
    C3 C4 C8 O3 . . . . -2.6(8) ?
    C5 C4 C8 O3 . . . . 176.3(6) ?
    O6 C9 C10 C11 . . . . -3.3(10) ?
    O5 C9 C10 C11 . . . . 175.3(6) ?
    O6 C9 C10 C15 . . . . 177.7(6) ?
    O5 C9 C10 C15 . . . . -3.6(9) ?
    C15 C10 C11 C12 . . . . 0.6(9) ?
    C9 C10 C11 C12 . . . . -178.4(5) ?
    C10 C11 C12 C13 . . . . -0.1(9) ?
    C10 C11 C12 C16 . . . . -179.5(5) ?
    C11 C12 C13 C14 . . . . -1.0(9) ?
    C16 C12 C13 C14 . . . . 178.4(5) ?
    C12 C13 C14 C15 . . . . 1.5(9) ?
    C12 C13 C14 I2 . . . . -179.7(4) ?
    C13 C14 C15 C10 . . . . -1.0(9) ?
    I2 C14 C15 C10 . . . . -179.8(4) ?
    C11 C10 C15 C14 . . . . -0.1(9) ?
    C9 C10 C15 C14 . . . . 178.9(5) ?
    C13 C12 C16 O8 . . . . -3.4(9) ?
    C11 C12 C16 O8 . . . . 176.0(6) ?
    C13 C12 C16 O7 . . . . 177.5(6) ?
    C11 C12 C16 O7 . . . . -3.1(9) ?
    N1 N2 C17 N3 . . . . 0.2(7) ?
    C18 N3 C17 N2 . . . . -0.7(7) ?
    N2 N1 C18 N3 . . . . -0.8(7) ?
    C19 N1 C18 N3 . . . . -174.9(5) ?
    C17 N3 C18 N1 . . . . 0.9(7) ?
    C18 N1 C19 C20 . . . . 105.3(6) ?
    N2 N1 C19 C20 . . . . -68.3(6) ?
    N1 C19 C20 C21 . . . . 144.5(5) ?
    N1 C19 C20 C25 . . . . -37.4(7) ?
    C25 C20 C21 C22 . . . . 2.8(9) ?
    C19 C20 C21 C22 . . . . -179.0(5) ?
    C20 C21 C22 C23 . . . . 0.2(9) ?
    C21 C22 C23 C24 . . . . -2.2(8) ?
    C21 C22 C23 C23 . . . 2_576 177.2(6) ?
    C22 C23 C24 C25 . . . . 1.3(9) ?
    C23 C23 C24 C25 2_576 . . . -178.2(6) ?
    C21 C20 C25 C24 . . . . -3.7(9) ?
    C19 C20 C25 C24 . . . . 178.1(6) ?
    C23 C24 C25 C20 . . . . 1.7(9) ?
loop_
    _geom_hbond_atom_site_label_D
    _geom_hbond_atom_site_label_H
    _geom_hbond_atom_site_label_A
    _geom_hbond_site_symmetry_A
    _geom_hbond_distance_DH
    _geom_hbond_distance_HA
    _geom_hbond_distance_DA
    _geom_hbond_angle_DHA
    O1 H1 O4 1_645 0.84 1.90 2.666(6) 150
    O3 H2 N3 . 0.84 1.84 2.642(6) 159
    O5 H3 O8 1_465 0.84 1.93 2.628(6) 140
    O1w H5 O6 1_645 0.84 1.97 2.803(7) 172
    O1w H6 O7 . 0.84 1.81 2.638(7) 171
    N2 H4 O1w . 0.88 2.12 2.899(6) 148
