# Supplementary material for: 1-{[4′-(1H-1,2,4-Triazol-2-ium-1-ylmeth­yl)biphenyl-4-yl]meth­yl}-1H-1,2,4-triazol-2-ium bis­(3-carb­oxy-5-iodo­benzoate)–5-iodo­benzene-3,5-dicarb­oxy­lic acid–water (1/2/2)
Source: Acta Crystallogr Sect E Struct Rep Online. 2012 Apr 13;68(Pt 5):o1362. doi: 10.1107/S1600536812014584 (PMC3344494; doi:10.1107/S1600536812014584)
Supplement: Supplementary file 2 [file e-68-o1362-Isup2.hkl]

# 
# h,k,l, Fc-squared, Fo-squared, sigma(Fo-squared) and status flag 
# 
data_I
_shelx_title '  P-1  hole 0.71 A from I1' 
_shelx_refln_list_code          4 
_shelx_F_calc_maximum      307.23 
_exptl_crystal_F_000       738.00 
_reflns_d_resolution_high  0.7499 
 
loop_ 
 _symmetry_equiv_pos_as_xyz 
 'x, y, z' 
 '-x, -y, -z' 
 
_cell_length_a     8.2620 
_cell_length_b     9.6859 
_cell_length_c    18.6610 
_cell_angle_alpha  85.413 
_cell_angle_beta   89.262 
_cell_angle_gamma  65.084 
 
_shelx_F_squared_multiplier     1.000 
 
loop_ 
 _refln_index_h 
 _refln_index_k 
 _refln_index_l 
 _refln_F_squared_calc 
 _refln_F_squared_meas 
 _refln_F_squared_sigma 
 _refln_observed_status 
   1   0   0        0.77        0.01      2.53 o 
   2   0   0     9945.79    10287.41    183.48 o 
   3   0   0       87.60       94.12      7.02 o 
   4   0   0     4078.35     3968.41     69.46 o 
   5   0   0       14.77       26.81      5.56 o 
   6   0   0     4086.56     3912.77    149.93 o 
   7   0   0        8.04       22.32     16.64 o 
   8   0   0     1430.31     1333.62     81.97 o 
   9   0   0        5.16      -12.52     16.48 o 
  -9   1   0        3.65       10.51     16.54 o 
  -8   1   0      219.14      241.00     38.30 o 
  -7   1   0       13.21       16.17     16.44 o 
  -6   1   0      294.97      291.20     25.94 o 
  -5   1   0       18.87        0.80     12.97 o 
  -4   1   0      479.41      464.13     16.36 o 
  -3   1   0      552.42      698.79     40.96 o 
  -2   1   0      147.10      134.54      6.83 o 
  -1   1   0       28.01       31.55      3.53 o 
   0   1   0       19.79        8.76      0.82 o 
   1   1   0       58.91       55.38      3.61 o 
   2   1   0      565.49      597.19     27.33 o 
   3   1   0       60.74       61.17      5.53 o 
   4   1   0     4191.30     4132.45     84.75 o 
   5   1   0        0.46        6.98      4.64 o 
   6   1   0      302.82      311.15     26.97 o 
   7   1   0       42.45       41.17     12.59 o 
   8   1   0      334.58      389.17     35.30 o 
   9   1   0        2.78      -23.98     27.72 o 
  10   1   0      230.64      194.10     39.99 o 
  -9   2   0        1.90      -21.27     39.28 o 
  -8   2   0      540.08      513.67     60.62 o 
  -7   2   0       20.62       16.39     16.37 o 
  -6   2   0      967.52     1000.60     45.72 o 
  -5   2   0        6.41       -8.21     16.96 o 
  -4   2   0    11386.71    11278.53    234.01 o 
  -3   2   0      126.58      137.11      8.72 o 
  -2   2   0    19321.77    19282.25    288.65 o 
  -1   2   0       31.61       46.31     18.58 o 
   0   2   0    14973.02    14842.68    280.60 o 
   1   2   0     1151.99     1132.99     28.82 o 
   2   2   0      910.99      768.09     18.33 o 
   3   2   0        4.42       -2.16      2.56 o 
   4   2   0    16315.86    16115.78    449.94 o 
   5   2   0      109.70      102.99      9.99 o 
   6   2   0     9298.50     9007.32    148.61 o 
   7   2   0       16.83      -14.88     14.88 o 
   8   2   0     1238.54     1088.11     70.01 o 
   9   2   0       41.77       73.64     31.47 o 
  10   2   0      123.27      133.29     32.69 o 
  -6   3   0       65.24       37.06     31.81 o 
  -5   3   0      127.18      143.43     20.86 o 
  -4   3   0       45.45       52.53     12.59 o 
  -3   3   0      150.47      172.31     12.60 o 
  -2   3   0      283.77      320.44     17.84 o 
  -1   3   0       93.67      103.55     14.63 o 
   0   3   0      244.23      247.28     16.05 o 
   1   3   0     4808.42     4855.19     81.14 o 
   2   3   0      245.93      201.71     18.87 o 
   3   3   0       14.60       18.28      4.50 o 
   4   3   0     1100.26      614.41     31.22 o 
   5   3   0        1.10        1.47      3.93 o 
   6   3   0     1035.89     1028.18     30.56 o 
   7   3   0       39.63       64.45     17.21 o 
   8   3   0      308.52      312.18     26.34 o 
   9   3   0        0.66       -2.67     14.90 o 
  10   3   0      256.28      232.05     37.28 o 
  -4   4   0     8674.36     9160.69    294.39 o 
  -3   4   0      117.37       76.48     32.82 o 
  -2   4   0     7073.20     6828.94    118.14 o 
  -1   4   0      103.63      124.75     11.46 o 
   0   4   0     7354.00     7314.40    154.43 o 
   1   4   0       69.92       94.10     20.99 o 
   2   4   0    19027.82    18082.42    345.78 o 
   3   4   0       39.63       48.88      9.41 o 
   4   4   0     6377.06     6202.13    105.47 o 
   6   4   0     1681.07     1784.53     44.38 o 
   7   4   0        2.92        4.18      6.17 o 
   8   4   0       77.54       97.47     18.32 o 
   9   4   0        4.11       11.09      9.07 o 
  10   4   0      215.43      109.92     34.45 o 
  -7   5   0        0.13       40.70     28.75 o 
  -6   5   0        8.11       18.13     23.48 o 
  -5   5   0       11.84       16.37     19.85 o 
  -4   5   0      121.66      125.54     25.66 o 
  -3   5   0      146.21      119.02     23.76 o 
  -2   5   0      848.00      900.33     30.43 o 
  -1   5   0      268.84      293.98     21.53 o 
   0   5   0     1522.99     1488.32     50.35 o 
   1   5   0       15.99       35.29      7.28 o 
   2   5   0     1481.86     1376.76     34.96 o 
   3   5   0      198.02      207.25     14.53 o 
   4   5   0     1637.95     1680.93     40.84 o 
   5   5   0       40.46       19.43     13.28 o 
   6   5   0     1920.17     1902.52     59.86 o 
   7   5   0       11.39        1.26     10.81 o 
   8   5   0      759.82      866.89     43.79 o 
   9   5   0        2.75       26.10     20.93 o 
  10   5   0      225.54      246.68     29.78 o 
  -6   6   0      747.88      689.84     81.10 o 
  -5   6   0       38.54       62.61     32.96 o 
  -4   6   0     1516.97     1531.40    100.93 o 
  -3   6   0       28.29       17.28     14.42 o 
  -2   6   0     7791.55     8084.63    270.41 o 
  -1   6   0       65.08       48.55     13.93 o 
   0   6   0     5764.34     5809.17    107.41 o 
   1   6   0      242.95      264.98     17.43 o 
   2   6   0     5820.87     5836.52    106.01 o 
   3   6   0       66.02       64.78     16.27 o 
   4   6   0     1416.51     1361.53     37.47 o 
   5   6   0        9.75       10.38      6.30 o 
   6   6   0      843.52      958.03     32.96 o 
   7   6   0       67.49      135.37     28.20 o 
   8   6   0      339.48      197.45     19.65 o 
   9   6   0       25.44       19.93     15.01 o 
  10   6   0       70.85      105.49     23.40 o 
  -5   7   0        6.39       16.76     30.34 o 
  -4   7   0      198.39      178.44     42.54 o 
  -3   7   0       27.89       89.97     38.35 o 
  -2   7   0      213.37      225.24     44.11 o 
  -1   7   0       48.69       47.74     11.70 o 
   0   7   0      573.63      572.43     26.06 o 
   1   7   0       42.94       41.94     10.63 o 
   2   7   0     2740.57     2647.29     77.17 o 
   3   7   0       19.08        7.34     10.97 o 
   4   7   0     1392.00     1369.41     39.70 o 
   5   7   0        9.39       -6.78     13.45 o 
   6   7   0     1345.82     1430.30     53.40 o 
   7   7   0        1.43      -22.44     22.44 o 
   8   7   0      530.90      560.53     31.31 o 
   9   7   0        0.01       -3.54     10.23 o 
  10   7   0      237.72      264.45     48.17 o 
  -4   8   0      656.17      700.18     81.07 o 
  -3   8   0       10.92       69.40     35.46 o 
   0   8   0     2723.92     1923.52     54.88 o 
   1   8   0        9.22       17.32     23.88 o 
   2   8   0      706.05      678.94     29.00 o 
   3   8   0       13.05       18.86      8.30 o 
   4   8   0       64.04       89.97     15.88 o 
   5   8   0       10.37       -4.87     16.28 o 
   6   8   0      311.61      323.47     27.79 o 
   7   8   0        5.71        7.54     11.71 o 
   8   8   0      115.26      139.27     23.30 o 
   9   8   0       24.63       48.65     20.53 o 
  10   8   0        0.64       17.59     22.28 o 
  -1   9   0       23.28       26.25     38.46 o 
   0   9   0      735.19      708.04     40.30 o 
   1   9   0       45.93       41.70     14.79 o 
   2   9   0      967.28     1000.02     46.50 o 
   3   9   0       87.73       82.63     19.58 o 
   4   9   0      872.87      872.79     66.14 o 
   5   9   0        0.57        3.47      9.58 o 
   6   9   0      619.76      628.95     41.89 o 
   7   9   0       20.23       18.33     13.31 o 
   8   9   0      573.15      523.76     39.63 o 
   9   9   0        2.40       -1.65     17.55 o 
  10   9   0      209.20      202.79     40.05 o 
   0  10   0       70.02       14.81     23.72 o 
   1  10   0       27.38       82.32     44.94 o 
   2  10   0      161.74      155.03     24.21 o 
   3  10   0        5.52       14.81     15.21 o 
   4  10   0      205.30      197.27     22.76 o 
   5  10   0       40.81       30.75     16.08 o 
   6  10   0      116.34      134.36     24.78 o 
   7  10   0        4.62      -11.90     33.61 o 
   8  10   0        0.06       18.33     13.86 o 
   9  10   0        4.38       12.80     14.15 o 
   1  11   0        7.73      -17.80     24.57 o 
   2  11   0      287.91      313.88     33.09 o 
   3  11   0        0.07        2.63     10.64 o 
   4  11   0      563.59      589.76     45.11 o 
   5  11   0        1.85        2.42     18.83 o 
   6  11   0      297.66      295.60     31.46 o 
   7  11   0        1.85       -0.98     16.73 o 
   8  11   0      156.86      179.68     27.81 o 
   9  11   0        3.54       30.66     21.46 o 
   2  12   0       95.81       86.56     22.24 o 
   3  12   0        3.79        3.35     19.43 o 
   4  12   0      100.50       96.38     26.09 o 
   5  12   0       12.52       24.77     13.86 o 
   6  12   0        1.90      -11.60     12.55 o 
   7  12   0        1.81       -3.22     14.43 o 
  -7 -12   1        7.99       21.62     15.59 o 
  -6 -12   1        0.00        4.38     13.45 o 
  -5 -12   1        1.70        2.87     42.93 o 
  -4 -12   1       16.04       52.02     26.83 o 
  -3 -12   1       19.15       25.10     20.62 o 
  -2 -12   1       92.30       64.86     21.36 o 
  -9 -11   1        5.38       10.06     28.12 o 
  -8 -11   1      177.27      188.07     28.67 o 
  -7 -11   1        0.68      -13.29     15.43 o 
  -6 -11   1      253.44      243.49     30.24 o 
  -5 -11   1        1.16        8.98     19.39 o 
  -4 -11   1      149.81      159.83     24.30 o 
  -3 -11   1        0.01        7.19     12.09 o 
  -2 -11   1      360.88      425.88     57.60 o 
  -1 -11   1       14.55       34.01     33.89 o 
  -9 -10   1        5.72        7.42     14.86 o 
  -8 -10   1        6.58       -2.36     11.41 o 
  -7 -10   1       27.31      -33.45     33.45 o 
  -6 -10   1      232.97      233.89     28.42 o 
  -5 -10   1       57.27       29.31     16.20 o 
  -4 -10   1      186.57      210.71     23.93 o 
  -3 -10   1       37.57       59.08     19.06 o 
  -2 -10   1       76.42       91.39     21.76 o 
  -1 -10   1       10.70       -3.78     39.67 o 
 -10  -9   1      119.59      122.69     34.59 o 
  -9  -9   1        2.22        4.17     16.90 o 
  -8  -9   1      333.94      338.98     32.59 o 
  -7  -9   1       14.01       10.64     10.99 o 
  -6  -9   1      612.80      693.44     43.35 o 
  -5  -9   1       20.69       10.86     11.49 o 
  -4  -9   1     1147.37     1038.34     71.62 o 
  -3  -9   1      111.30       71.86     17.97 o 
  -2  -9   1     1208.60     1214.18     51.44 o 
  -1  -9   1       24.48       35.88     13.36 o 
   0  -9   1      435.66      504.53     29.57 o 
   1  -9   1       44.36       47.13     41.52 o 
   2  -9   1      106.60        7.28     20.02 o 
   3  -9   1        0.55       12.16     28.87 o 
 -10  -8   1       29.93       42.18     27.90 o 
  -9  -8   1        5.56       12.93     19.91 o 
  -8  -8   1      301.60      293.44     29.14 o 
  -7  -8   1       53.65       51.51     12.87 o 
  -6  -8   1      615.95      649.55     29.61 o 
  -5  -8   1       12.22        2.97     17.07 o 
  -4  -8   1      300.34      354.95     24.25 o 
  -3  -8   1      179.57      169.98     17.04 o 
  -2  -8   1      473.89      462.58     28.27 o 
  -1  -8   1      155.78      154.21     28.68 o 
   0  -8   1     4943.99     5077.58    133.66 o 
   1  -8   1       15.67       30.24     13.51 o 
   2  -8   1      710.61      696.26     66.41 o 
   3  -8   1       25.89       30.13     31.99 o 
   4  -8   1     1042.38     1254.64    102.95 o 
 -10  -7   1      268.34      388.94     51.19 o 
  -9  -7   1        6.78        0.06      9.89 o 
  -8  -7   1      810.84      839.50     35.21 o 
  -7  -7   1        5.56        7.93     23.28 o 
  -6  -7   1     1907.78     1907.95     64.44 o 
  -5  -7   1        2.56       -6.12     10.61 o 
  -4  -7   1     2476.02     2590.48     60.41 o 
  -3  -7   1       60.20       54.69     12.34 o 
  -2  -7   1      906.23      885.13     42.08 o 
  -1  -7   1       99.80       93.21     13.48 o 
   0  -7   1      883.42      970.46     44.65 o 
   1  -7   1      201.18      206.27     22.23 o 
   2  -7   1      480.84      509.31     64.38 o 
   3  -7   1       61.38       87.91     37.41 o 
   4  -7   1      491.51      448.09     59.82 o 
   5  -7   1       22.21       73.66     35.02 o 
 -10  -6   1       51.81      100.19     22.39 o 
  -9  -6   1       71.68       59.53     15.84 o 
  -8  -6   1      395.12      403.50     25.01 o 
  -7  -6   1        6.05       25.98     18.70 o 
  -6  -6   1       26.24       30.43      9.05 o 
  -5  -6   1      155.39      152.12     15.02 o 
  -4  -6   1     1222.16     1253.12     36.41 o 
  -3  -6   1       70.53       33.99     15.05 o 
  -2  -6   1     3150.68     3049.84     65.05 o 
  -1  -6   1       82.77       79.94     11.91 o 
   0  -6   1     5309.29     5323.36    128.60 o 
   1  -6   1       26.82       68.77     17.54 o 
   2  -6   1     7130.29     7434.74    160.88 o 
   3  -6   1       17.20       35.25     22.04 o 
   4  -6   1     1162.28     1453.36     99.13 o 
   5  -6   1       14.47       18.32     24.98 o 
   6  -6   1     1008.45     1090.89     99.62 o 
 -10  -5   1      240.99      209.18     27.80 o 
  -9  -5   1        0.58        9.28     19.65 o 
  -8  -5   1     1011.49     1070.26     48.93 o 
  -7  -5   1       31.25       42.18     13.62 o 
  -6  -5   1     2663.61     2575.49     73.64 o 
  -5  -5   1       10.86       22.15     13.03 o 
  -4  -5   1     2190.80     2137.15     48.74 o 
  -3  -5   1        3.31        9.78      4.79 o 
  -2  -5   1     4425.80     4222.10     78.72 o 
  -1  -5   1      337.22      312.16     17.89 o 
   1  -5   1      175.66      183.20     15.83 o 
   2  -5   1      319.45      319.82     18.58 o 
   3  -5   1      341.66      331.67     29.91 o 
   4  -5   1       73.85       31.72     28.20 o 
   5  -5   1       13.54       16.65     20.61 o 
   6  -5   1        1.19       -6.82     21.37 o 
   7  -5   1        0.17       16.90     28.65 o 
 -10  -4   1      102.57       60.81     32.52 o 
  -9  -4   1       11.85       32.59     28.74 o 
  -8  -4   1      273.76      317.78     30.47 o 
  -7  -4   1       22.58       11.40      7.11 o 
  -6  -4   1     1125.25     1244.46     45.57 o 
  -5  -4   1      226.46      228.58     18.95 o 
  -3  -4   1      294.65      324.20     18.29 o 
  -2  -4   1    11737.80    11195.63    221.88 o 
  -1  -4   1      287.64      308.37     31.56 o 
   0  -4   1    20881.06    16530.38    307.14 o 
   1  -4   1      226.55      227.25     15.30 o 
   2  -4   1     6562.31     6690.58    116.69 o 
   3  -4   1      103.07      107.18     14.67 o 
   4  -4   1     2822.51     3005.35    124.38 o 
 -10  -3   1      449.32      474.78     39.08 o 
  -9  -3   1       14.58        9.14     15.93 o 
  -8  -3   1     1014.79     1201.26     72.01 o 
  -7  -3   1        5.60       -0.34     13.35 o 
  -6  -3   1      477.04      478.04     20.59 o 
  -5  -3   1      176.89      179.04     13.16 o 
  -4  -3   1     2307.32     2209.32     45.53 o 
  -3  -3   1      148.65      164.09     14.02 o 
  -2  -3   1     3758.14     3561.76    108.53 o 
  -1  -3   1     1828.70     1820.97     37.34 o 
   0  -3   1     4660.45     4507.86     92.80 o 
   1  -3   1      151.08      157.93     11.99 o 
   2  -3   1     1098.08     1135.89     34.56 o 
   3  -3   1      152.33      147.18     12.26 o 
   4  -3   1       18.71       38.44     18.70 o 
   5  -3   1       30.81       51.88     22.22 o 
   8  -3   1       52.80       15.33     29.71 o 
 -10  -2   1       66.73       80.58     26.25 o 
  -9  -2   1        0.35       53.34     26.32 o 
  -8  -2   1     1103.51     1231.61     75.00 o 
  -7  -2   1       63.59       76.35     21.08 o 
  -6  -2   1     5590.86     5540.49     98.44 o 
  -5  -2   1       22.32       35.95      8.39 o 
  -4  -2   1    10361.43    10282.40    297.74 o 
  -3  -2   1        3.34        1.32      2.75 o 
  -2  -2   1     2633.35     2562.02     45.80 o 
  -1  -2   1     2442.75     2636.58     55.66 o 
   0  -2   1    35378.89    33874.72    602.23 o 
   1  -2   1        2.73      -10.89     13.18 o 
   2  -2   1     8819.97     8720.05    165.76 o 
   3  -2   1      210.24      228.96     11.81 o 
   4  -2   1     9243.61     9315.75    151.35 o 
   5  -2   1       20.75        5.02     17.74 o 
   6  -2   1     3660.33     3786.17    145.48 o 
   7  -2   1        1.59       -2.53     12.65 o 
   8  -2   1      758.38      797.86     66.61 o 
 -10  -1   1      231.71      291.72     44.51 o 
  -9  -1   1        2.68        4.13     28.19 o 
  -8  -1   1      234.11      223.12     27.44 o 
  -7  -1   1        1.11        4.83      9.58 o 
  -6  -1   1      934.68      997.62     42.36 o 
  -5  -1   1       83.58       92.04      9.70 o 
  -4  -1   1     1866.37     1815.06     50.07 o 
  -3  -1   1      241.08      258.91      9.78 o 
  -1  -1   1       29.86       33.42      3.32 o 
   0  -1   1      167.94      147.62      5.45 o 
   1  -1   1        3.56        2.09      3.02 o 
   2  -1   1      550.39      591.58     15.37 o 
   3  -1   1       44.71       77.71     20.07 o 
   4  -1   1     1105.60     1011.24     26.95 o 
   5  -1   1       44.20       35.41     12.68 o 
   6  -1   1      468.26      450.03     30.07 o 
   7  -1   1       48.73       16.71     21.40 o 
   8  -1   1      256.41      224.77     39.71 o 
   9  -1   1        0.12      -12.97     12.97 o 
  -9   0   1        5.40        3.06     20.09 o 
  -8   0   1     1432.52     1319.02     59.27 o 
  -7   0   1        7.70       -8.99     15.45 o 
  -6   0   1     4045.26     4187.64    160.32 o 
  -5   0   1        1.19       -2.19      6.46 o 
  -4   0   1    14889.44    15156.89    231.28 o 
  -3   0   1       46.10       52.64      4.95 o 
  -2   0   1    31639.50    32272.01    559.67 o 
  -1   0   1        4.37        6.38      3.19 o 
   1   0   1       31.13       53.55      5.58 o 
   2   0   1    17532.45    16701.66    293.91 o 
   3   0   1       84.82       99.20      7.34 o 
   4   0   1     5364.77     5241.66     88.59 o 
   5   0   1        6.58        4.70      4.64 o 
   6   0   1     5040.28     4824.32    172.41 o 
   7   0   1       46.57       18.54     17.45 o 
   8   0   1      662.32      672.73     57.54 o 
   9   0   1        4.85        6.58     14.52 o 
  -9   1   1        2.44        5.88     18.55 o 
  -8   1   1      226.69      226.33     40.57 o 
  -7   1   1       13.81       24.14     18.93 o 
  -6   1   1      308.29      361.69     27.33 o 
  -5   1   1       18.11       41.81     14.15 o 
  -4   1   1      480.63      452.49     25.48 o 
  -3   1   1      566.48      771.35     45.72 o 
  -2   1   1      145.97      177.91      6.72 o 
  -1   1   1      140.85      190.30      9.65 o 
   0   1   1        1.10        7.87      1.40 o 
   1   1   1       72.94       91.20      4.00 o 
   3   1   1      236.66      241.63      9.68 o 
   4   1   1     1796.07     1667.56     35.13 o 
   5   1   1       49.99       68.57      8.80 o 
   6   1   1      549.03      597.71     31.19 o 
   7   1   1       19.89       33.95     10.90 o 
   8   1   1      106.26       73.83     23.27 o 
   9   1   1        5.62       15.16     31.11 o 
  10   1   1      330.19      321.83     47.55 o 
  -9   2   1       17.99       16.35     45.07 o 
  -8   2   1      368.58      311.86     47.09 o 
  -7   2   1        0.03       -0.96     13.40 o 
  -6   2   1      209.53      240.14     26.88 o 
  -5   2   1        6.72       -9.19     16.52 o 
  -4   2   1    11521.56    11588.86    240.06 o 
  -3   2   1      123.30      125.22      7.97 o 
  -2   2   1    19077.96    18769.54    281.11 o 
  -1   2   1       31.05       35.01     15.79 o 
   0   2   1    14735.97    14217.29    211.99 o 
   1   2   1      934.60     1008.09     20.37 o 
   2   2   1    20441.85    20018.43    295.26 o 
   3   2   1       46.71       35.86      4.19 o 
   4   2   1    10653.66     7971.36    234.14 o 
   5   2   1       22.45       11.57      6.80 o 
   6   2   1     5749.32     5322.84     94.84 o 
   7   2   1       61.34       69.46     20.98 o 
   8   2   1     1108.72     1010.39     66.26 o 
   9   2   1        0.36       23.91     30.91 o 
  10   2   1      199.36      182.12     38.58 o 
  -8   3   1      217.14      253.73     44.34 o 
  -7   3   1        0.42        7.43     27.53 o 
  -6   3   1       30.91       24.13     30.61 o 
  -5   3   1      193.25      185.80     23.95 o 
  -4   3   1       60.48       69.04     14.13 o 
  -3   3   1       42.41       41.39      6.77 o 
  -2   3   1      273.36      270.69     34.66 o 
  -1   3   1       89.40       93.84     24.03 o 
   0   3   1      254.70      269.50     12.36 o 
   1   3   1     4705.85     4706.14     98.82 o 
   2   3   1      241.05      221.52     22.94 o 
   3   3   1       12.77       12.26      3.95 o 
   4   3   1      264.07      257.20     17.27 o 
   5   3   1        3.98        3.38      4.00 o 
   6   3   1      858.47      819.60     27.01 o 
   7   3   1        5.63       23.90     20.03 o 
   9   3   1       14.47       30.61     16.09 o 
  10   3   1      438.24      518.19     53.27 o 
  -8   4   1      419.22      467.52     78.15 o 
  -5   4   1       55.79       69.69     32.42 o 
  -4   4   1    14509.88    15044.50    454.19 o 
  -3   4   1      143.52      234.06     39.47 o 
  -2   4   1     5123.09     5368.15     96.14 o 
  -1   4   1        3.27        1.57      4.78 o 
   0   4   1     3612.32     3385.69     63.71 o 
   1   4   1       73.18       40.52     17.56 o 
   2   4   1    19313.84    19064.65    362.61 o 
   3   4   1       39.49       44.87      7.05 o 
   4   4   1     6255.13     6062.63    103.02 o 
   5   4   1      254.28      535.30     26.65 o 
   6   4   1     2707.78     2663.19    108.45 o 
   7   4   1       30.18       38.32      8.72 o 
   8   4   1      598.54      664.83     36.42 o 
   9   4   1        2.01       10.45     10.27 o 
  10   4   1      104.86      119.08     34.45 o 
  -7   5   1        0.12       25.81     28.21 o 
  -6   5   1       82.51       50.16     30.78 o 
  -5   5   1        2.28       -3.71     20.63 o 
  -4   5   1      116.03      137.87     36.60 o 
  -3   5   1       65.24       31.43     33.51 o 
  -2   5   1        3.22       15.42      9.92 o 
  -1   5   1        8.19       10.20     11.23 o 
   0   5   1     1713.95     1754.68     56.25 o 
   1   5   1      209.70      260.72     16.69 o 
   2   5   1     3648.31     3573.76     67.79 o 
   3   5   1      128.06      143.80     11.78 o 
   4   5   1     1084.70     1019.47     28.91 o 
   5   5   1       39.36       52.97     11.37 o 
   6   5   1     1924.72     1991.69     48.63 o 
   7   5   1       10.87       11.63      8.37 o 
   8   5   1      739.20      843.21     33.06 o 
   9   5   1        2.63        7.71     18.40 o 
  10   5   1      144.45      189.37     26.82 o 
  -6   6   1      622.79      733.24     82.46 o 
  -5   6   1        6.87        8.98     21.57 o 
  -4   6   1      938.74      913.09     76.32 o 
  -3   6   1        0.00       -6.16     12.05 o 
  -2   6   1     3794.77     3875.90    157.86 o 
  -1   6   1        2.91       -3.05     12.94 o 
   0   6   1     7817.69     7845.86    136.96 o 
   1   6   1      320.81      314.27     18.33 o 
   2   6   1    17906.62    18406.55    287.02 o 
   3   6   1       17.70       48.01     16.10 o 
   4   6   1     1726.81     1677.65     42.10 o 
   5   6   1       37.59       18.94      8.02 o 
   6   6   1      744.72      770.35     28.72 o 
   7   6   1       64.39       88.40     25.15 o 
   8   6   1      348.92      355.46     29.81 o 
   9   6   1       26.59       22.59     14.89 o 
  10   6   1       68.68       80.99     21.25 o 
  -5   7   1        7.26      -20.11     26.87 o 
  -4   7   1       23.49       61.95     32.91 o 
  -3   7   1      195.75      178.41     30.39 o 
  -2   7   1      125.90       99.24     40.41 o 
  -1   7   1        0.52        2.32      7.71 o 
   0   7   1      692.36      704.18     28.89 o 
   1   7   1      168.06      207.58     37.98 o 
   2   7   1      825.16      839.42     39.76 o 
   3   7   1       48.25       55.74     11.88 o 
   4   7   1     1555.78     1533.36     50.78 o 
   5   7   1       16.80       12.77     12.42 o 
   6   7   1     1713.52     1726.65     58.59 o 
   7   7   1        1.06       10.34      7.87 o 
   8   7   1      503.09      512.16     29.64 o 
   9   7   1        0.85        2.93     11.95 o 
  10   7   1      140.51      122.02     35.78 o 
  -4   8   1      346.81      399.38     64.85 o 
  -3   8   1       10.44      -11.72     30.40 o 
  -2   8   1     1945.51     2144.08     81.03 o 
  -1   8   1       15.05       36.04     19.22 o 
   0   8   1      606.74      645.33     31.09 o 
   1   8   1        1.80        2.53     22.94 o 
   2   8   1      988.92     1012.47     43.52 o 
   3   8   1        2.78        2.52      7.68 o 
   4   8   1      275.16      287.74     28.73 o 
   5   8   1       16.22       48.50     29.77 o 
   6   8   1      534.31      509.41     49.83 o 
   7   8   1       43.51       21.93     14.32 o 
   8   8   1       40.83       60.78     30.18 o 
   9   8   1        2.14        6.44     30.10 o 
  10   8   1       36.37       23.03     26.47 o 
   0   9   1      354.97      419.82     32.21 o 
   1   9   1        4.94       10.43     13.50 o 
   2   9   1      724.48      732.37     40.03 o 
   3   9   1      168.30      114.22     21.78 o 
   4   9   1      734.18      752.29     63.08 o 
   5   9   1        0.48       -8.47      8.68 o 
   6   9   1      350.00      381.91     35.80 o 
   7   9   1        4.77       -6.11     10.10 o 
   8   9   1      489.77      515.75     39.33 o 
   9   9   1        1.42       43.21     19.82 o 
  10   9   1      235.49      294.32     47.78 o 
   0  10   1      132.47      157.81     39.04 o 
   1  10   1       23.55       -7.19     42.48 o 
   2  10   1      511.53      612.86     40.14 o 
   3  10   1       27.33       37.54     16.68 o 
   4  10   1      243.00      256.22     25.91 o 
   5  10   1       11.36       21.82     14.33 o 
   6  10   1       37.15       62.46     20.70 o 
   7  10   1        9.82      -15.39     31.81 o 
   8  10   1       22.72       21.71     14.43 o 
   9  10   1       11.80       25.58     16.12 o 
   1  11   1        1.77       20.85     41.28 o 
   2  11   1      161.11      186.85     27.37 o 
   3  11   1        1.80        3.39     11.18 o 
   4  11   1      201.40      221.23     29.07 o 
   5  11   1        1.92       26.64     25.72 o 
   6  11   1      332.29      320.66     32.90 o 
   7  11   1        9.86        1.81     16.24 o 
   8  11   1      206.58      169.41     26.80 o 
   9  11   1        3.18       32.15     22.55 o 
   2  12   1       29.53       32.17     18.87 o 
   3  12   1        3.08       26.47     20.92 o 
   4  12   1       32.52       46.36     27.32 o 
   5  12   1        3.13       -6.69     11.93 o 
   6  12   1        0.29       10.46     14.51 o 
   7  12   1        3.14      -10.06     34.58 o 
  -7 -12   2        9.59       13.85     14.87 o 
  -6 -12   2        0.11        2.41     12.94 o 
  -5 -12   2        9.93        8.63     42.21 o 
  -4 -12   2       42.37       52.95     24.40 o 
  -3 -12   2       20.82       22.67     20.91 o 
  -2 -12   2      130.59      113.48     32.23 o 
  -9 -11   2        0.48       25.30     23.13 o 
  -8 -11   2      159.13      154.12     26.31 o 
  -7 -11   2       11.85       -1.33     16.52 o 
  -6 -11   2      318.54      327.55     33.31 o 
  -5 -11   2        1.51       49.56     21.58 o 
  -4 -11   2      408.63      406.25     37.82 o 
  -3 -11   2       15.40       20.97     13.17 o 
  -2 -11   2      437.35      481.35     58.18 o 
  -1 -11   2        4.03       22.92     33.13 o 
  -9 -10   2        3.93       -5.53     12.85 o 
  -8 -10   2        2.32        1.35     14.40 o 
  -7 -10   2       10.10      -11.76     35.43 o 
  -6 -10   2      278.97      246.20     28.87 o 
  -5 -10   2       37.81       34.37     16.03 o 
  -4 -10   2      374.23      352.51     29.26 o 
  -3 -10   2       52.06       56.50     17.71 o 
  -2 -10   2      361.90      365.75     32.77 o 
  -1 -10   2       86.02       78.37     38.43 o 
   0 -10   2       91.92       48.52     23.34 o 
 -10  -9   2      123.98      164.80     40.25 o 
  -9  -9   2        0.18        6.72     17.28 o 
  -8  -9   2      401.53      424.02     35.97 o 
  -7  -9   2       11.79       -2.96     11.31 o 
  -6  -9   2      531.20      536.18     41.26 o 
  -5  -9   2        0.72       -8.34      8.34 o 
  -4  -9   2      998.02     1033.20     49.19 o 
  -3  -9   2       25.41       17.71     13.28 o 
  -2  -9   2     1263.56     1351.44     45.55 o 
  -1  -9   2       37.60       44.47     13.04 o 
   0  -9   2      869.76      911.16     50.39 o 
   1  -9   2       23.96       56.18     36.89 o 
   2  -9   2       92.85       77.23     35.01 o 
   3  -9   2        1.46        0.75     24.77 o 
 -10  -8   2        0.71      -11.45     19.63 o 
  -9  -8   2        3.90      -12.98     15.07 o 
  -8  -8   2      175.46      144.81     18.24 o 
  -7  -8   2       35.26       14.28     11.33 o 
  -6  -8   2      364.21      329.45     22.44 o 
  -5  -8   2      139.59      134.73     23.56 o 
  -4  -8   2      184.35      203.97     19.16 o 
  -3  -8   2        1.10        8.73      8.01 o 
  -2  -8   2      100.06       95.18     14.96 o 
  -1  -8   2       14.20       42.31     24.87 o 
   0  -8   2     3074.24     2928.83     91.78 o 
   1  -8   2       78.67       98.63     19.57 o 
   2  -8   2     1487.61     1496.76     97.86 o 
   3  -8   2       17.83       80.36     38.92 o 
   4  -8   2      581.33      664.37     77.84 o 
 -10  -7   2      267.90      365.11     49.03 o 
  -9  -7   2        0.48        8.98     12.55 o 
  -8  -7   2      403.24      328.34     25.72 o 
  -7  -7   2       22.83        3.68     22.77 o 
  -6  -7   2     1502.20     1628.85     59.48 o 
  -5  -7   2       63.09       38.41     12.83 o 
  -4  -7   2     1962.21     1839.06     48.88 o 
  -3  -7   2      234.88      225.78     17.75 o 
  -2  -7   2     3185.07     3031.61     86.55 o 
  -1  -7   2        0.66       -6.52      6.52 o 
   0  -7   2     1288.11     1307.69     47.76 o 
   1  -7   2        3.14        1.65      7.49 o 
   2  -7   2      995.34     1017.83     76.51 o 
   3  -7   2       35.68       81.66     37.73 o 
   4  -7   2      445.99      440.12     61.54 o 
   5  -7   2       59.47       87.86     37.40 o 
 -10  -6   2       83.80       79.57     22.38 o 
  -9  -6   2       11.13       15.67     14.40 o 
  -8  -6   2      345.89      337.10     24.02 o 
  -7  -6   2      129.31      137.29     28.38 o 
  -6  -6   2      523.54      543.69     34.06 o 
  -5  -6   2       25.05       13.39      7.11 o 
  -4  -6   2      333.13      375.66     22.01 o 
  -3  -6   2       13.78       10.97     14.48 o 
  -2  -6   2     3224.58     3080.09     66.16 o 
  -1  -6   2        0.15        4.20      7.90 o 
   0  -6   2     5271.41     5331.10    120.74 o 
   1  -6   2       10.11       14.22     13.04 o 
   2  -6   2     2127.89     2075.87     63.65 o 
   3  -6   2        0.65       10.66     18.13 o 
   4  -6   2      706.85      595.17     74.82 o 
   5  -6   2        1.95       22.66     25.07 o 
   6  -6   2      744.35      899.57     91.17 o 
 -10  -5   2      253.12      235.60     42.03 o 
  -9  -5   2        4.40        2.13     22.01 o 
  -8  -5   2     1079.57     1090.92     50.19 o 
  -7  -5   2       63.44       76.60     12.52 o 
  -6  -5   2     2438.24     2444.06     57.27 o 
  -5  -5   2        8.31        4.34     11.70 o 
  -3  -5   2      220.26      205.83     14.80 o 
  -2  -5   2      233.52      265.89     17.54 o 
  -1  -5   2       51.32       49.73      9.99 o 
   0  -5   2     2153.38     1964.33     60.47 o 
   1  -5   2      246.66      261.67     17.57 o 
   2  -5   2     1321.11     1238.71     36.59 o 
   3  -5   2       34.22       13.20     17.20 o 
   4  -5   2       82.08       98.62     36.55 o 
   5  -5   2       46.42       26.81     24.05 o 
   6  -5   2       68.73       39.61     27.72 o 
   7  -5   2        0.54       -2.24     26.61 o 
 -10  -4   2      215.85      192.77     39.50 o 
  -9  -4   2       31.19       54.03     31.03 o 
  -8  -4   2      197.28      175.79     23.63 o 
  -7  -4   2       65.49       53.83     10.31 o 
  -6  -4   2     3141.32     3119.83    117.82 o 
  -5  -4   2      462.26      445.54     25.80 o 
  -4  -4   2    10411.21    10350.93    167.50 o 
  -3  -4   2      207.00      249.82     16.45 o 
  -2  -4   2     7148.52     7491.92    203.60 o 
  -1  -4   2       14.87        9.46      4.13 o 
   0  -4   2     8004.94     7867.78    130.39 o 
   1  -4   2        0.62        3.14      4.77 o 
   2  -4   2     1298.05     1260.86     34.63 o 
   3  -4   2       87.80       80.14     14.02 o 
   4  -4   2     1983.15     2051.37    108.47 o 
   5  -4   2       13.42      -11.20     19.32 o 
 -10  -3   2      340.83      314.12     33.08 o 
  -9  -3   2        0.82        8.15     12.18 o 
  -8  -3   2      841.42      851.14     60.50 o 
  -7  -3   2       58.78       67.84     17.04 o 
  -6  -3   2     1993.24     2060.47     48.61 o 
  -5  -3   2        0.25        2.35      4.43 o 
  -4  -3   2     2897.09     2767.23     54.71 o 
  -3  -3   2      102.21      137.96     10.55 o 
  -2  -3   2     1948.32     1768.09     65.32 o 
  -1  -3   2     1695.33     1727.52     36.34 o 
   0  -3   2     6221.88     6147.58    101.88 o 
   1  -3   2     1134.58     1286.50     31.48 o 
   2  -3   2     1295.92     1207.66     47.53 o 
   3  -3   2       77.63       97.11     11.07 o 
   4  -3   2      238.67      220.57     24.48 o 
   5  -3   2        2.75      -11.33     11.33 o 
   8  -3   2       29.25       20.17     28.90 o 
 -10  -2   2       41.37       73.78     24.24 o 
  -9  -2   2       36.57       26.99     29.30 o 
  -8  -2   2     1171.24     1199.04     56.06 o 
  -7  -2   2        3.79      -11.78     15.30 o 
  -6  -2   2     2597.10     2481.76     70.98 o 
  -5  -2   2       23.65       49.59     12.03 o 
  -4  -2   2    15252.35    14800.24    418.01 o 
  -3  -2   2        3.28        6.67      3.51 o 
  -2  -2   2    14402.71    14221.45    214.17 o 
  -1  -2   2     3483.75     3610.20     60.81 o 
   0  -2   2     8292.15     8496.63    131.83 o 
   1  -2   2        0.74        4.10      3.55 o 
   2  -2   2    31875.47    32209.25    577.94 o 
   3  -2   2      102.89      104.81     10.92 o 
   4  -2   2     7879.05     7736.82    129.24 o 
   5  -2   2       97.30       55.10     19.71 o 
   6  -2   2     5718.79     5759.87    200.68 o 
   7  -2   2        6.95       -3.50     15.41 o 
 -10  -1   2      338.10      339.38     48.57 o 
  -9  -1   2        5.89       45.10     23.06 o 
  -8  -1   2      665.97      690.41     43.79 o 
  -7  -1   2       12.72        4.34      9.51 o 
  -6  -1   2      562.53      537.59     31.18 o 
  -5  -1   2       26.31       41.21     17.60 o 
  -4  -1   2     3297.57     3097.42     75.22 o 
  -3  -1   2      155.69      151.77      8.03 o 
  -2  -1   2     2356.60     2385.00     77.56 o 
  -1  -1   2      174.87      188.77      7.06 o 
   0  -1   2      171.23      139.38      5.73 o 
   1  -1   2      201.89      219.48      8.54 o 
   2  -1   2      266.60      312.26     11.18 o 
   3  -1   2      271.79      297.04     26.62 o 
   4  -1   2     1560.89     1497.73     35.49 o 
   5  -1   2      127.52       99.04     16.38 o 
   6  -1   2      432.11      432.26     30.12 o 
   7  -1   2       84.90       35.75     24.09 o 
   8  -1   2      461.31      367.15     47.31 o 
   9  -1   2        1.35        0.83     17.72 o 
  -9   0   2        5.03       20.08     17.59 o 
  -8   0   2      681.09      650.99     41.84 o 
  -7   0   2       47.95       63.57     19.10 o 
  -6   0   2     4967.11     4788.90    179.19 o 
  -5   0   2       18.27       18.05      7.67 o 
  -4   0   2    11889.99    12037.68    242.83 o 
  -3   0   2      186.72      182.95      7.74 o 
  -2   0   2    20522.10    20492.11    562.31 o 
  -1   0   2      100.59      115.76     13.70 o 
   0   0   2    14183.63    13716.39    202.63 o 
   1   0   2      104.85       32.12      5.21 o 
   2   0   2    20449.04    19797.62    531.32 o 
   3   0   2      224.34      239.04     10.25 o 
   4   0   2     7918.70     7882.71    127.33 o 
   5   0   2       28.84       30.18      6.13 o 
   6   0   2     4575.22     4676.35    166.42 o 
   7   0   2       23.06       12.13     20.55 o 
   8   0   2      595.18      581.48     54.43 o 
   9   0   2       33.99       13.89     19.41 o 
  -9   1   2        4.76       16.30     19.74 o 
  -8   1   2      268.72      267.58     43.15 o 
  -7   1   2       46.56       38.15     19.16 o 
  -6   1   2      490.80      485.14     31.50 o 
  -5   1   2       46.00       52.18     14.59 o 
  -4   1   2     1158.87     1112.55     41.46 o 
  -3   1   2       42.66       94.69     22.05 o 
  -2   1   2     1505.71     1543.23     41.69 o 
  -1   1   2        3.60        7.28      3.85 o 
   0   1   2       16.28       18.00      3.41 o 
   1   1   2        1.47        2.65      1.55 o 
   2   1   2     2303.22     2531.96     78.29 o 
   3   1   2      162.94      152.24      7.87 o 
   4   1   2     3185.77     3036.25     55.62 o 
   5   1   2       25.34       49.58     16.59 o 
   6   1   2       95.37      105.56     11.34 o 
   7   1   2       26.66       18.10      8.81 o 
   8   1   2       28.06       60.78     21.11 o 
   9   1   2       10.10       64.94     29.30 o 
  10   1   2      237.77      228.49     44.53 o 
  -9   2   2        1.83       -3.44     40.11 o 
  -8   2   2      207.93      251.60     43.68 o 
  -7   2   2        3.57       -5.58     11.13 o 
  -6   2   2     1846.05     1935.21     67.87 o 
  -5   2   2       21.30       20.72     17.41 o 
  -4   2   2     9229.80     9227.18    197.60 o 
  -3   2   2      200.59      189.45     16.49 o 
  -2   2   2     8966.21     8860.44    138.14 o 
  -1   2   2        2.62       19.04     16.34 o 
   0   2   2    12306.91    12618.83    231.25 o 
   1   2   2      826.19      874.45     23.96 o 
   2   2   2    94391.94    94527.25   1387.89 o 
   3   2   2      129.36      170.04      9.91 o 
   4   2   2    15393.43    14725.75    411.69 o 
   5   2   2       23.36       19.97      7.51 o 
   6   2   2     2660.67     2579.63     54.50 o 
   7   2   2        3.69      -14.34     16.90 o 
   8   2   2     1191.35     1204.68     73.57 o 
   9   2   2       35.12       79.24     31.50 o 
  10   2   2      179.97      236.38     42.33 o 
  -8   3   2       62.18       66.13     31.01 o 
  -7   3   2       34.46       41.13     27.74 o 
  -6   3   2       65.73       71.09     24.66 o 
  -5   3   2       10.98        3.60     10.27 o 
  -4   3   2       88.19       92.00     15.38 o 
  -3   3   2      103.66      127.27      9.22 o 
  -2   3   2     1056.00     1151.74     64.22 o 
  -1   3   2      147.59      141.73     14.70 o 
   0   3   2     4447.58     4492.35     97.86 o 
   1   3   2     1771.86     1733.63     34.16 o 
   2   3   2     3594.69     3802.42    124.37 o 
   3   3   2       23.64       13.74      4.14 o 
   4   3   2        1.40        1.66      4.05 o 
   5   3   2        0.02        2.70      3.29 o 
   6   3   2      384.13      444.15     23.08 o 
   7   3   2       56.10       38.57     12.03 o 
   8   3   2      809.88      793.71     39.87 o 
   9   3   2        0.82      -13.56     16.83 o 
  10   3   2      333.23      455.42     50.58 o 
  -8   4   2      512.76      533.23     83.52 o 
  -6   4   2     1877.69     2186.22    111.86 o 
  -5   4   2       71.69       59.25     16.81 o 
  -4   4   2     8326.39     8590.71    196.19 o 
  -3   4   2      118.17      160.25     39.64 o 
  -2   4   2     5136.48     5270.67    112.17 o 
  -1   4   2       82.83       91.06      9.37 o 
   0   4   2     8119.51     7898.08    129.27 o 
   1   4   2      286.29      271.81     23.88 o 
   2   4   2    12084.68    11712.32    227.99 o 
   3   4   2      307.31      308.36     12.83 o 
   4   4   2     4490.52     4569.56     81.06 o 
   5   4   2      235.91      258.20     19.42 o 
   6   4   2     3219.12     3068.65    119.32 o 
   7   4   2        1.56        7.30      5.83 o 
   8   4   2      999.67      921.50     42.56 o 
   9   4   2        0.01       -7.55      8.29 o 
  10   4   2      219.48      281.64     45.25 o 
  -7   5   2       21.88       17.74     29.48 o 
  -6   5   2        4.16       16.45     23.82 o 
  -5   5   2       12.94       18.04     46.42 o 
  -4   5   2      126.90       93.75     39.65 o 
  -3   5   2      152.89      145.78     36.95 o 
  -2   5   2      831.39      915.09     35.32 o 
  -1   5   2      262.84      269.51     17.62 o 
   0   5   2     1467.32     1528.41     51.63 o 
   1   5   2      240.17      247.96     15.96 o 
   2   5   2      109.72      101.97      9.87 o 
   3   5   2      229.16      237.26     13.29 o 
   4   5   2      402.95      378.83     16.93 o 
   5   5   2       10.39       15.34      9.75 o 
   6   5   2     2576.78     2550.95     57.14 o 
   7   5   2       32.71       36.76     10.39 o 
   8   5   2      988.92     1013.39     44.53 o 
   9   5   2        0.57       -7.61     19.30 o 
  10   5   2       51.87       54.30     16.83 o 
  -6   6   2      630.93      711.35     82.18 o 
  -5   6   2        4.12       33.04     26.05 o 
  -4   6   2      665.86      696.10     54.49 o 
  -3   6   2        0.06       10.07     12.09 o 
  -2   6   2     8136.01     8241.18    277.14 o 
  -1   6   2       63.18       76.45     15.27 o 
   0   6   2     5928.34     6003.14    109.75 o 
   1   6   2      254.22      284.74     17.49 o 
   2   6   2     5831.07     5741.24    129.17 o 
   3   6   2       69.01       65.72     14.81 o 
   4   6   2     1665.56     1626.95     40.35 o 
   5   6   2        0.70        1.16      5.18 o 
   6   6   2     1273.26     1374.01     39.45 o 
   7   6   2        6.04        3.29     20.84 o 
   8   6   2      396.62      411.35     32.22 o 
   9   6   2       69.32       80.36     17.69 o 
  10   6   2       51.81       89.21     33.14 o 
  -5   7   2        7.01       17.80     30.95 o 
  -4   7   2       23.14       37.92     32.58 o 
  -3   7   2      198.18      124.37     24.97 o 
  -2   7   2      129.78      175.92     44.22 o 
  -1   7   2       39.20       29.82     10.07 o 
   0   7   2       86.12      104.54     13.67 o 
   1   7   2      151.59      182.97     35.67 o 
   2   7   2     2719.33     2722.17     61.66 o 
   3   7   2       19.48       18.19     14.02 o 
   4   7   2     1401.92     1341.26     45.35 o 
   5   7   2        9.14       19.14     13.53 o 
   6   7   2     1321.43     1367.64     79.84 o 
   7   7   2        0.76        3.46      8.87 o 
   8   7   2      196.43      218.41     40.15 o 
   9   7   2        0.03       -5.51     10.50 o 
  10   7   2      127.62      257.45     47.60 o 
  -3   8   2       10.82       28.93     36.25 o 
  -2   8   2     1926.57     2153.13     81.12 o 
  -1   8   2       15.77       31.47     19.13 o 
   0   8   2      607.60      597.29     35.44 o 
   1   8   2        1.72      -12.47     31.50 o 
   2   8   2      396.74      451.54     34.00 o 
   3   8   2        0.62       11.43      9.76 o 
   4   8   2     1413.80     1451.49     55.33 o 
   5   8   2       10.37       26.10     27.09 o 
   6   8   2      319.75      449.11     47.85 o 
   7   8   2        5.82        7.12     13.39 o 
   8   8   2      114.00      142.02     33.83 o 
   9   8   2       24.33       52.15     32.33 o 
  10   8   2        4.87        3.89     21.34 o 
  -2   9   2      368.03      446.93     63.72 o 
  -1   9   2        2.15       11.56     40.98 o 
   0   9   2      355.93      335.50     29.88 o 
   1   9   2        4.76        5.04     11.71 o 
   2   9   2      713.06      764.24     40.88 o 
   3   9   2      162.41      160.08     23.34 o 
   4   9   2      733.54      732.85     62.79 o 
   5   9   2        0.24       -6.03      8.49 o 
   6   9   2      244.47      289.55     31.11 o 
   7   9   2        3.43        4.21     11.55 o 
   8   9   2      568.63      615.34     62.89 o 
   9   9   2        2.36       72.64     35.13 o 
  10   9   2      209.54      266.57     30.88 o 
  -1  10   2        4.34       -5.02     50.38 o 
   0  10   2      199.95      180.26     41.57 o 
   1  10   2       17.09        2.01     10.13 o 
   2  10   2      512.60      506.45     37.05 o 
   3  10   2       26.71        5.70     15.32 o 
   4  10   2      247.37      214.07     24.88 o 
   5  10   2       11.82        2.00     14.75 o 
   6  10   2       35.80       34.01     19.17 o 
   7  10   2        9.36      -21.37     21.37 o 
   8  10   2       17.41       26.61     16.33 o 
   9  10   2        0.57       -7.84     14.16 o 
   0  11   2      222.65      197.27     45.87 o 
   1  11   2        0.57      -22.29     41.26 o 
   2  11   2      259.18      240.74     30.15 o 
   3  11   2        7.17        8.04     11.95 o 
   4  11   2      212.03      212.24     28.25 o 
   5  11   2        1.85        1.05     19.95 o 
   6  11   2      329.39      387.95     34.97 o 
   7  11   2        9.51       11.38     17.36 o 
   8  11   2      208.38      237.46     30.25 o 
   9  11   2        3.27        5.25     23.67 o 
   1  12   2        0.38       16.41     32.75 o 
   2  12   2       36.41       43.01     18.95 o 
   3  12   2        1.96       -3.35     18.41 o 
   4  12   2       32.68       60.91     24.24 o 
   5  12   2        5.51       21.59     14.63 o 
   6  12   2       14.09       17.99     16.25 o 
   7  12   2        3.10       11.66     36.96 o 
  -7 -12   3       16.90       13.32     14.53 o 
  -6 -12   3        3.82        9.67     13.70 o 
  -5 -12   3       13.41      -17.67     39.93 o 
  -4 -12   3       95.30       98.81     26.54 o 
  -3 -12   3        9.02       20.36     25.49 o 
  -2 -12   3       58.11       68.95     27.68 o 
  -8 -11   3      137.11      154.63     26.44 o 
  -7 -11   3        8.89       34.94     19.57 o 
  -6 -11   3      298.02      326.32     32.97 o 
  -5 -11   3        1.70       -9.94     20.02 o 
  -4 -11   3       85.68       91.82     19.96 o 
  -3 -11   3       12.16        8.71     12.49 o 
  -2 -11   3      286.65      342.39     48.58 o 
  -1 -11   3        8.15       17.75     32.91 o 
  -9 -10   3        6.57        5.28     13.50 o 
  -8 -10   3        0.05        4.23     13.27 o 
  -7 -10   3       90.68       52.81     38.44 o 
  -6 -10   3      228.28      246.26     28.89 o 
  -5 -10   3       93.71       82.37     18.35 o 
  -4 -10   3      307.50      309.75     28.49 o 
  -3 -10   3       19.40       17.68     15.81 o 
  -2 -10   3     1464.87     1426.04     60.19 o 
  -1 -10   3       18.70       26.22     16.78 o 
   0 -10   3       20.76        0.42     12.33 o 
 -10  -9   3       88.35      117.55     36.74 o 
  -9  -9   3        4.49        4.62     17.66 o 
  -8  -9   3      222.08      193.71     28.12 o 
  -7  -9   3        0.94        2.96     11.79 o 
  -6  -9   3      800.44      874.48     36.88 o 
  -5  -9   3        0.17       -5.37      7.65 o 
  -4  -9   3     1045.48      935.81     47.61 o 
  -3  -9   3       30.59       27.46     13.75 o 
  -2  -9   3      763.84      781.65     34.18 o 
  -1  -9   3        8.47       16.27     11.75 o 
   1  -9   3       51.03       92.93     43.99 o 
   2  -9   3      382.73      410.37     66.71 o 
   3  -9   3        7.55       23.10     28.29 o 
 -10  -8   3       39.34       56.16     40.82 o 
  -9  -8   3       38.94       69.36     21.95 o 
  -8  -8   3      156.63      164.57     23.93 o 
  -7  -8   3       36.98       32.21     12.49 o 
  -6  -8   3      846.87      896.91     35.85 o 
  -5  -8   3       28.31       32.47     18.66 o 
  -4  -8   3       84.79       88.88     13.62 o 
  -3  -8   3      326.59      343.25     24.98 o 
  -2  -8   3      135.46      150.01     17.71 o 
  -1  -8   3      205.41      193.64     26.45 o 
   0  -8   3      467.54      493.94     28.01 o 
   1  -8   3        1.14       33.25     16.93 o 
   2  -8   3      762.36      807.53     71.96 o 
   3  -8   3       18.10       -8.73     33.21 o 
   4  -8   3      920.14     1070.29     95.30 o 
 -10  -7   3      237.42      273.07     44.52 o 
  -9  -7   3        1.46        4.15     11.19 o 
  -8  -7   3      587.46      621.92     31.80 o 
  -7  -7   3       17.91       27.26     27.23 o 
  -6  -7   3     1243.43     1338.50     72.10 o 
  -5  -7   3       10.09       -6.03     10.96 o 
  -4  -7   3     3075.36     3123.80     69.93 o 
  -3  -7   3       14.03       27.06     11.83 o 
  -2  -7   3     1669.67     1668.65     47.55 o 
  -1  -7   3       11.78       27.98      8.46 o 
   0  -7   3     3326.10     3313.56     74.17 o 
   1  -7   3       63.74       57.81     11.86 o 
   2  -7   3      586.57      631.60     72.21 o 
   3  -7   3      102.56      127.43     39.67 o 
   4  -7   3      317.13      349.91     55.40 o 
   5  -7   3       53.21       85.13     39.53 o 
 -10  -6   3      213.27      198.59     25.82 o 
  -9  -6   3       77.20       98.48     19.59 o 
  -8  -6   3      405.03      427.40     25.77 o 
  -7  -6   3       18.46       -6.40     23.56 o 
  -6  -6   3      157.66      194.27     18.13 o 
  -5  -6   3      214.16      261.96     19.98 o 
  -2  -6   3     6727.17     4267.57    101.48 o 
  -1  -6   3      238.33      263.79     17.58 o 
   0  -6   3     6245.50     6248.75    115.27 o 
   1  -6   3      156.13      152.66     17.85 o 
   2  -6   3     1162.70     1136.52     60.20 o 
   3  -6   3       76.21      114.73     32.55 o 
   4  -6   3      282.73      405.92     61.83 o 
   5  -6   3       21.90       22.59     25.90 o 
   6  -6   3      654.95      700.90     81.86 o 
 -10  -5   3      327.06      310.86     48.74 o 
  -9  -5   3        2.44        3.54     19.78 o 
  -8  -5   3     1096.30     1235.62     54.42 o 
  -7  -5   3       36.81       29.49     10.45 o 
  -6  -5   3     2672.06     2672.83     61.19 o 
  -5  -5   3       40.09       48.45     15.18 o 
  -4  -5   3     3687.08     3617.62    126.90 o 
  -3  -5   3       45.14       62.41      9.15 o 
  -2  -5   3     6010.40     5874.42    104.40 o 
  -1  -5   3        8.70        6.34      5.33 o 
   0  -5   3     2051.95     1964.63     92.25 o 
   1  -5   3      133.51      161.86     15.84 o 
   2  -5   3      722.65      727.50     27.59 o 
   3  -5   3      183.29      174.35     36.30 o 
   4  -5   3     1472.11     1513.95     97.42 o 
   5  -5   3       11.44       13.82     21.56 o 
   6  -5   3      195.79      201.06     48.44 o 
   7  -5   3        1.86       -9.82     24.56 o 
 -10  -4   3      117.33      107.12     37.22 o 
  -9  -4   3       17.27       16.28     15.80 o 
  -8  -4   3      294.26      296.06     30.02 o 
  -7  -4   3       50.93       66.69     14.82 o 
  -5  -4   3       21.58       21.56     11.85 o 
  -4  -4   3    18939.28    19285.94    296.65 o 
  -3  -4   3      515.90      547.18     19.93 o 
  -2  -4   3     9637.70     9364.65    191.04 o 
  -1  -4   3      318.44      333.45     15.94 o 
   0  -4   3      689.17      593.91     21.00 o 
   1  -4   3       16.29        9.85      5.44 o 
   2  -4   3     3812.93     3755.46     73.85 o 
   3  -4   3       40.96       79.09     13.32 o 
   4  -4   3     5102.09     4966.33    193.15 o 
   5  -4   3       18.83        4.51     23.43 o 
   6  -4   3     1421.51     1355.17     98.70 o 
   7  -4   3       25.40      -11.45     32.61 o 
 -10  -3   3      323.08      325.72     35.04 o 
  -9  -3   3        2.39       -6.88     14.40 o 
  -8  -3   3     1250.28     1175.64     72.81 o 
  -7  -3   3        1.95        5.47     14.42 o 
  -6  -3   3     2423.92     2381.09     53.66 o 
  -5  -3   3      121.09      138.92     12.58 o 
  -4  -3   3     7472.90     7191.22    119.91 o 
  -3  -3   3      112.29      105.63      9.68 o 
  -2  -3   3     6222.09     6474.54    188.24 o 
  -1  -3   3      226.41      226.02     11.98 o 
   0  -3   3     4418.92     4311.31     75.65 o 
   1  -3   3      214.79      258.96     18.07 o 
   2  -3   3     3029.90     2956.35     68.10 o 
   3  -3   3        7.53        9.41      6.27 o 
   4  -3   3      367.60      332.82     21.85 o 
   5  -3   3       21.06      -13.14     15.11 o 
   8  -3   3      312.28      524.37     68.49 o 
 -10  -2   3      164.26      131.30     25.99 o 
  -9  -2   3       21.27       28.33     29.93 o 
  -8  -2   3     1156.61     1222.86     57.07 o 
  -7  -2   3       78.57       99.25     22.67 o 
  -6  -2   3     2626.35     2461.79    100.40 o 
  -5  -2   3       16.00       25.69     10.82 o 
  -4  -2   3     8911.27     9080.97    268.64 o 
  -3  -2   3      407.07      391.86     14.07 o 
  -2  -2   3     9373.24     9451.08    146.61 o 
  -1  -2   3     1278.13     1374.43     28.91 o 
   0  -2   3     4343.15     4345.52     72.76 o 
   2  -2   3    37680.66    37504.48    553.64 o 
   3  -2   3      240.22      264.87     15.41 o 
   4  -2   3     8108.62     8473.94    167.93 o 
   7  -2   3        0.68       12.21     21.44 o 
   8  -2   3      484.79      518.41     77.98 o 
 -10  -1   3      248.34      236.75     44.39 o 
  -9  -1   3       10.48       -6.51     26.09 o 
  -8  -1   3      980.74      892.46     47.16 o 
  -7  -1   3       30.86       28.59     12.00 o 
  -6  -1   3     1308.28     1327.29     51.19 o 
  -5  -1   3       95.26       72.56     19.20 o 
  -4  -1   3      727.85      696.79     23.04 o 
  -3  -1   3      405.65      420.26     13.53 o 
  -2  -1   3     6133.26     6153.61    124.33 o 
  -1  -1   3        6.44        4.65      2.77 o 
   0  -1   3     3933.13     4039.11     65.08 o 
   1  -1   3      774.68      761.02     23.90 o 
   2  -1   3     5334.74     5359.64     88.05 o 
   3  -1   3      103.00      137.41     20.74 o 
   4  -1   3     1094.99     1011.61     28.18 o 
   5  -1   3       53.61       51.63     10.02 o 
   6  -1   3     1852.87     1941.88     94.35 o 
   7  -1   3       36.52       36.77     22.68 o 
   8  -1   3      461.89      419.15     51.26 o 
  -9   0   3       34.86       25.01     19.16 o 
  -8   0   3      584.87      535.00     38.00 o 
  -7   0   3       22.78       10.04     18.60 o 
  -6   0   3     4552.45     4710.71    179.03 o 
  -5   0   3       10.28        3.25      7.89 o 
  -4   0   3     2059.05     1999.87     39.10 o 
  -3   0   3       29.31       20.66      3.66 o 
  -2   0   3    38499.64    37364.58   1009.50 o 
  -1   0   3      600.57      570.94     16.77 o 
   0   0   3      648.83      785.42     16.35 o 
   1   0   3      607.24      598.51     23.89 o 
   2   0   3    39950.89    32831.90    585.33 o 
   3   0   3      213.65      239.80     12.83 o 
   4   0   3     2200.29     2189.39     44.62 o 
   5   0   3       36.48       29.30      6.88 o 
   6   0   3     2824.19     2786.14    112.23 o 
   7   0   3       63.83       67.88     24.14 o 
   8   0   3     1724.26     1820.09     99.82 o 
   9   0   3        3.21       13.47     17.53 o 
  -9   1   3        0.70       -7.93     16.10 o 
  -8   1   3      480.32      483.67     40.99 o 
  -7   1   3       83.79       59.55     19.21 o 
  -6   1   3      449.88      435.60     30.62 o 
  -5   1   3      133.27      137.46     18.08 o 
  -4   1   3     1611.31     1523.71     50.53 o 
  -3   1   3      276.51      291.87     33.84 o 
  -2   1   3     5442.92     5512.74    116.02 o 
  -1   1   3      372.78      363.35      9.99 o 
   0   1   3      102.90      144.65      5.63 o 
   1   1   3       24.23       35.08      3.86 o 
   2   1   3     6102.27     6238.30    119.06 o 
   3   1   3      389.28      410.87     15.80 o 
   4   1   3      715.70      715.70     20.55 o 
   5   1   3       97.58       91.05     11.89 o 
   6   1   3       15.20       28.95      7.64 o 
   7   1   3       16.52       14.47      9.94 o 
   8   1   3       14.09       12.69     14.49 o 
   9   1   3        4.32       12.92     30.08 o 
  10   1   3      273.40      233.41     45.21 o 
  -9   2   3       13.92        8.16     41.41 o 
  -8   2   3      451.71      506.56     60.57 o 
  -7   2   3        0.04       -1.23     10.79 o 
  -6   2   3     1883.58     1818.23     65.39 o 
  -5   2   3      101.81       96.12     20.18 o 
  -4   2   3     7736.67     7134.18    159.78 o 
  -3   2   3       98.42      103.70     13.00 o 
  -2   2   3    32362.07    33446.32    492.93 o 
  -1   2   3        2.09      -16.48     16.48 o 
   0   2   3    28774.65    28819.97    421.60 o 
   1   2   3      324.15      350.93     14.48 o 
   2   2   3    19982.10    19997.73    351.53 o 
   3   2   3       55.07       60.43      6.18 o 
   4   2   3     8919.82     8473.02    246.33 o 
   5   2   3       15.35       23.92      8.23 o 
   6   2   3     2699.72     2540.68     53.62 o 
   7   2   3       75.18       70.95     13.98 o 
   8   2   3     1195.62     1356.25     79.25 o 
   9   2   3       20.59       49.48     28.08 o 
  10   2   3       30.32       44.59     23.52 o 
  -8   3   3       53.86       56.49     28.40 o 
  -7   3   3        4.98       29.27     26.28 o 
  -6   3   3      368.58      406.36     35.27 o 
  -5   3   3       13.30       20.60     11.73 o 
  -4   3   3       96.83      104.19     16.54 o 
  -3   3   3        0.62        2.37      7.26 o 
  -2   3   3     1251.12     1323.75     71.61 o 
  -1   3   3     1151.22     1278.97     38.94 o 
   0   3   3     5944.57     6104.09    122.34 o 
   1   3   3     1644.33     1671.12     32.70 o 
   2   3   3     1858.91     1841.83     72.33 o 
   3   3   3       26.42       29.80      5.04 o 
   4   3   3        0.70        5.04      4.46 o 
   5   3   3       14.99        2.40      3.96 o 
   6   3   3      128.58      160.73     13.79 o 
   7   3   3        2.01       14.05     11.04 o 
   8   3   3     1216.06     1249.64     50.57 o 
   9   3   3        2.28       13.06     19.72 o 
  10   3   3      312.05      252.70     40.22 o 
  -7   4   3       14.91       21.19     33.54 o 
  -6   4   3     1267.61     1407.29     63.88 o 
  -5   4   3       44.88       47.24     17.42 o 
  -4   4   3     2745.65     2780.73     85.36 o 
  -3   4   3      106.78      149.69     21.76 o 
  -2   4   3     7970.63     8038.72    132.46 o 
  -1   4   3      170.32      223.67     14.57 o 
   0   4   3     6416.61     6163.60    133.43 o 
   1   4   3       19.27       14.33     12.20 o 
   2   4   3    12413.96    12652.30    244.40 o 
   3   4   3      215.40      221.27     10.94 o 
   4   4   3    10677.76    10709.19    169.99 o 
   5   4   3      445.88      411.83     23.00 o 
   6   4   3     3242.40     3242.98    124.18 o 
   7   4   3        3.52        7.63      5.36 o 
   8   4   3     1151.83     1089.78     46.23 o 
   9   4   3        0.25        4.55     10.18 o 
  10   4   3      122.63      146.17     37.33 o 
  -7   5   3       12.02       25.51     25.77 o 
  -6   5   3      155.41      167.36     44.61 o 
  -5   5   3       22.47       38.46     44.32 o 
  -4   5   3       70.47       51.05     39.49 o 
  -3   5   3      357.17      294.12     41.86 o 
  -2   5   3      309.19      361.90     28.30 o 
  -1   5   3      168.01      180.76     15.34 o 
   0   5   3     1773.69     1910.11     59.18 o 
   1   5   3        0.17        1.01      6.80 o 
   2   5   3      133.14      142.79     10.93 o 
   3   5   3       25.94       26.48      5.78 o 
   4   5   3       33.63       64.11      7.87 o 
   5   5   3        7.93       -7.80      9.20 o 
   6   5   3     2343.30     2325.38     53.50 o 
   7   5   3       64.41       56.58      9.40 o 
   8   5   3     1045.65     1103.30     37.74 o 
   9   5   3        4.41       27.06     18.06 o 
  10   5   3       43.42       16.50     18.60 o 
  -6   6   3      758.16      782.96     81.94 o 
  -5   6   3        2.34       20.77     24.75 o 
  -4   6   3     1928.23     2072.18     80.98 o 
  -3   6   3        1.21        6.30     10.26 o 
  -2   6   3     7380.10     7483.42    260.87 o 
  -1   6   3       25.59       18.98     13.16 o 
   0   6   3     5355.56     5507.01    102.37 o 
   1   6   3       84.69       97.01     15.25 o 
   2   6   3     3189.62     3098.05     78.07 o 
   3   6   3       68.67       78.88     15.55 o 
   4   6   3     4171.03     4136.60     78.44 o 
   5   6   3        3.13       10.47      6.03 o 
   6   6   3      418.01      430.64     23.24 o 
   7   6   3        0.29        0.56      6.76 o 
   8   6   3      359.60      373.12     30.03 o 
   9   6   3       11.62       21.25     23.13 o 
  10   6   3       87.28       41.31     29.28 o 
  -5   7   3        6.35       29.80     35.57 o 
  -4   7   3      204.95      223.95     33.21 o 
  -3   7   3       28.50       40.64     25.91 o 
  -2   7   3      205.20      291.29     52.07 o 
  -1   7   3       52.52       69.17     17.60 o 
   0   7   3       28.84       34.79      9.98 o 
   1   7   3       41.70       56.54     12.82 o 
   2   7   3      884.38      912.86     64.27 o 
   3   7   3       60.58       80.37     27.81 o 
   4   7   3     2431.37     2447.37     72.48 o 
   5   7   3        2.68        3.44     14.07 o 
   6   7   3     1854.14     1893.92     64.40 o 
   7   7   3        5.15        7.36      9.49 o 
   8   7   3      262.11      230.54     27.05 o 
   9   7   3        0.09       -2.13     10.17 o 
  10   7   3       30.35       33.10     24.10 o 
  -3   8   3       10.92       61.00     41.54 o 
  -2   8   3      876.47     1093.77     81.11 o 
  -1   8   3        9.98       30.20     29.65 o 
   0   8   3     1864.74     1930.56     66.19 o 
   1   8   3        9.52       22.21     34.69 o 
   2   8   3     2026.80     2132.44     69.24 o 
   3   8   3        2.61       15.42      9.37 o 
   4   8   3     1369.30     1369.36     53.30 o 
   5   8   3       11.66       -1.00     24.72 o 
   6   8   3      624.67      712.92     57.79 o 
   7   8   3       51.62       16.33     20.74 o 
   8   8   3      311.32      362.76     44.36 o 
   9   8   3        5.35       13.98     29.16 o 
  10   8   3       32.79       35.56     24.03 o 
  -2   9   3      332.52      348.68     63.15 o 
  -1   9   3       24.36       31.02     42.55 o 
   0   9   3      701.67      741.89     66.49 o 
   1   9   3       44.24        8.35     10.16 o 
   2   9   3      961.17      988.81     47.48 o 
   3   9   3       84.27      102.42     21.19 o 
   4   9   3      847.38      755.42     65.11 o 
   5   9   3        1.88        5.18     10.61 o 
   6   9   3      112.67      128.97     21.29 o 
   7   9   3        1.73        4.84     10.59 o 
   8   9   3      327.22      284.52     50.06 o 
   9   9   3        2.17       -6.02     30.11 o 
  10   9   3      120.24      146.93     25.39 o 
  -1  10   3        1.29       -9.74     23.98 o 
   0  10   3      468.21      542.75     68.05 o 
   1  10   3        3.37        4.02     11.19 o 
   2  10   3      164.82      193.03     26.29 o 
   3  10   3        5.35       17.91     16.88 o 
   4  10   3      210.88      198.44     23.95 o 
   5  10   3       41.76       23.27     15.99 o 
   6  10   3      118.42      109.94     23.32 o 
   7  10   3        4.52        7.55     29.57 o 
   8  10   3       18.13       18.69     14.65 o 
   9  10   3        4.58       27.40     16.94 o 
   0  11   3      245.14      267.49     52.31 o 
   1  11   3        1.69        3.16     45.65 o 
   2  11   3       48.52       43.04     17.12 o 
   3  11   3        2.01       10.23     11.54 o 
   4  11   3       92.60      151.39     25.00 o 
   5  11   3        1.91      -20.32     20.32 o 
   6  11   3      293.03      385.33     35.77 o 
   7  11   3        1.77       13.19     17.47 o 
   8  11   3      154.71      146.28     26.69 o 
   9  11   3        3.69       21.57     21.61 o 
   1  12   3        6.77       -6.79     33.33 o 
   2  12   3       30.44       47.52     31.30 o 
   3  12   3        3.02       25.64     20.95 o 
   4  12   3       33.86       73.87     28.39 o 
   5  12   3        0.14       -4.26     12.00 o 
   6  12   3        4.01       -5.60     11.74 o 
   7  12   3        0.66       -6.31     11.93 o 
  -7 -12   4        2.15      -12.53     12.53 o 
  -6 -12   4       16.22        3.07     15.01 o 
  -5 -12   4       17.60        9.91     44.93 o 
  -4 -12   4      351.59      293.34     33.66 o 
  -3 -12   4        1.57        7.20     25.23 o 
  -2 -12   4       89.85      152.87     34.51 o 
  -8 -11   4       63.42       36.78     19.87 o 
  -7 -11   4        5.57       -5.01     17.35 o 
  -6 -11   4      208.77      192.59     27.73 o 
  -5 -11   4        4.36       -6.27     19.90 o 
  -4 -11   4      391.94      443.36     53.82 o 
  -3 -11   4       15.86        7.43     14.07 o 
  -2 -11   4      131.23      216.01     40.02 o 
  -1 -11   4        3.13       21.16     34.16 o 
  -9 -10   4        9.38       11.89     14.50 o 
  -8 -10   4       13.30       19.94     15.06 o 
  -7 -10   4        9.60      -11.01     34.47 o 
  -6 -10   4       80.57       82.51     22.06 o 
  -5 -10   4       47.71       23.08     16.10 o 
  -4 -10   4      385.27      358.80     29.78 o 
  -3 -10   4       76.54       65.76     16.46 o 
  -2 -10   4      904.41      901.59     40.89 o 
  -1 -10   4       70.96      102.94     21.36 o 
   0 -10   4       24.57       33.23     15.44 o 
   1 -10   4        9.27        0.54     23.97 o 
   2 -10   4      565.20      653.39     83.80 o 
  -9  -9   4        0.73       20.85     18.56 o 
  -8  -9   4      329.55      318.90     26.29 o 
  -7  -9   4        9.85       49.85     31.99 o 
  -6  -9   4      595.09      625.24     34.61 o 
  -5  -9   4       28.44       35.64     11.35 o 
  -4  -9   4     1115.80      999.84     50.61 o 
  -3  -9   4        6.37       16.82     13.81 o 
  -2  -9   4      997.97     1032.44     40.07 o 
  -1  -9   4       73.54       49.94     13.26 o 
   0  -9   4     1219.04     1335.48     60.43 o 
   1  -9   4        9.79        1.43     39.40 o 
   2  -9   4      418.94      350.28     61.84 o 
   3  -9   4       16.84       16.43     27.40 o 
 -10  -8   4       70.49       74.13     42.70 o 
  -9  -8   4        9.49      -17.58     19.71 o 
  -8  -8   4       38.76       54.42     15.53 o 
  -7  -8   4       53.59       35.78     11.46 o 
  -6  -8   4      413.77      406.08     23.56 o 
  -5  -8   4      143.19      107.84     22.18 o 
  -4  -8   4        7.20       20.59      9.55 o 
  -3  -8   4        1.58       12.18      7.81 o 
  -2  -8   4       28.81       34.67      9.08 o 
  -1  -8   4       87.01      126.91     24.25 o 
   0  -8   4      115.44      142.84     23.58 o 
   1  -8   4      187.15      186.28     24.01 o 
   2  -8   4      538.76      575.68     62.72 o 
   3  -8   4       40.60       54.84     33.36 o 
   4  -8   4      247.04      220.50     57.56 o 
 -10  -7   4      260.35      265.98     46.23 o 
  -9  -7   4        0.52        0.36     10.45 o 
  -8  -7   4      301.81      384.09     28.01 o 
  -7  -7   4       40.69        9.69     28.89 o 
  -6  -7   4     1150.86     1201.94     51.91 o 
  -5  -7   4        1.95        6.53     11.14 o 
  -4  -7   4     1944.39     1947.59     62.76 o 
  -3  -7   4       97.45       82.41     12.91 o 
  -2  -7   4     3260.51     3238.02     72.86 o 
  -1  -7   4       16.05       30.67      9.31 o 
   0  -7   4     1965.70     1921.04     51.90 o 
   1  -7   4       15.64        8.36     10.94 o 
   2  -7   4     1553.73     1644.16     79.94 o 
   3  -7   4        4.81      -12.45     28.59 o 
   4  -7   4       70.33      130.94     38.71 o 
   5  -7   4       23.43       38.27     30.49 o 
 -10  -6   4      165.93      110.62     23.29 o 
  -9  -6   4       19.43       19.00     15.43 o 
  -8  -6   4      556.55      545.69     37.40 o 
  -7  -6   4       77.06       92.47     28.92 o 
  -6  -6   4      658.62      720.69     29.81 o 
  -5  -6   4      115.38      108.58     13.70 o 
  -4  -6   4       63.50       97.98     16.20 o 
  -3  -6   4      733.01      719.57     35.37 o 
  -2  -6   4     2638.58     2676.00     60.94 o 
  -1  -6   4      137.90      133.98     13.89 o 
   0  -6   4     2264.97     2223.04     54.44 o 
   1  -6   4      110.67       87.66     15.35 o 
   2  -6   4     2853.14     3103.67    112.62 o 
   3  -6   4        2.68       13.82     17.76 o 
   4  -6   4      228.60      194.20     44.53 o 
   5  -6   4        2.83       12.85     23.15 o 
   6  -6   4      282.28      343.99     63.77 o 
 -10  -5   4      358.81      399.82     41.67 o 
  -9  -5   4        5.43       -3.45     20.52 o 
  -8  -5   4      903.40      954.10     47.84 o 
  -7  -5   4      141.73      162.00     15.21 o 
  -6  -5   4     1825.63     1749.92     46.83 o 
  -5  -5   4       51.48       57.76     15.31 o 
  -4  -5   4     5457.62     5371.53    175.63 o 
  -3  -5   4      465.67      476.95     20.17 o 
  -2  -5   4     2665.20     2506.18     55.12 o 
  -1  -5   4       83.19       97.54     11.76 o 
   0  -5   4     4978.68     4886.08    174.16 o 
   1  -5   4      302.85      299.93     24.24 o 
   2  -5   4     2740.54     2672.39     75.50 o 
   3  -5   4       96.70      105.75     17.68 o 
   4  -5   4      790.38      773.59     68.94 o 
   5  -5   4       53.53       51.52     28.37 o 
   6  -5   4      368.12      355.32     65.37 o 
   7  -5   4       37.90       47.06     34.51 o 
 -10  -4   4      222.22      146.57     38.93 o 
  -9  -4   4       90.77       88.99     20.29 o 
  -8  -4   4        2.41       -3.33      8.74 o 
  -7  -4   4      167.98      192.44     23.01 o 
  -6  -4   4     2478.45     2507.42     75.12 o 
  -5  -4   4      432.61      464.96     27.23 o 
  -4  -4   4     8038.86     7898.35    133.26 o 
  -3  -4   4      118.76      103.45     10.50 o 
  -2  -4   4    10944.31    10827.82    219.03 o 
  -1  -4   4       12.15       25.20      5.82 o 
   0  -4   4     1025.03      893.71     26.55 o 
   1  -4   4       32.11       16.76      5.83 o 
   2  -4   4     3323.23     3160.74     64.71 o 
   3  -4   4       44.97       22.68     15.76 o 
   4  -4   4     2168.61     1960.75    107.81 o 
   5  -4   4       84.39       68.71     28.75 o 
   6  -4   4      983.38     1070.14     87.91 o 
   7  -4   4        2.37        4.30     32.69 o 
 -10  -3   4      232.56      208.45     29.99 o 
  -9  -3   4        9.85        1.68     14.68 o 
  -8  -3   4     1306.21     1286.37     77.55 o 
  -7  -3   4       37.90       39.52     16.62 o 
  -6  -3   4     2577.33     2570.37     56.78 o 
  -5  -3   4        7.35        8.09      5.50 o 
  -4  -3   4     6069.00     5615.61     97.65 o 
  -3  -3   4      164.51      199.58     26.23 o 
  -2  -3   4    10694.13    10161.88    202.96 o 
  -1  -3   4      421.76      392.28     15.46 o 
   0  -3   4     4351.08     4376.54     77.21 o 
   1  -3   4      707.85      667.76     21.17 o 
   2  -3   4     2940.24     2516.02     83.31 o 
   3  -3   4       38.55       52.52      8.90 o 
   4  -3   4      529.93      549.68     29.67 o 
   5  -3   4       17.62       47.44     22.17 o 
   6  -3   4      739.40      815.79     75.64 o 
   7  -3   4       85.11      123.09     40.85 o 
   8  -3   4      366.55      254.89     52.42 o 
 -10  -2   4       75.51       57.28     20.51 o 
  -9  -2   4       30.75       11.58     28.84 o 
  -8  -2   4     1099.02     1059.63     53.84 o 
  -7  -2   4       84.06       81.57     21.17 o 
  -6  -2   4     4593.07     4534.19    116.82 o 
  -5  -2   4      406.54      417.31     17.72 o 
  -4  -2   4     8069.95     7740.28    162.79 o 
  -3  -2   4      299.36      266.38     12.79 o 
  -2  -2   4     5880.91     5819.20     95.31 o 
  -1  -2   4     1727.33     1788.96     35.89 o 
   0  -2   4    10628.83    11341.01    174.55 o 
   1  -2   4       84.32      126.80     16.45 o 
   2  -2   4    12254.38    11801.64    184.70 o 
   3  -2   4       66.02       62.99      8.87 o 
   4  -2   4     5402.84     5481.42    115.68 o 
   5  -2   4       53.03       59.85     24.68 o 
   6  -2   4      516.40      583.68     71.67 o 
   7  -2   4        0.07      -15.55     15.55 o 
   8  -2   4      569.17      602.61     84.65 o 
 -10  -1   4      286.37      258.95     44.33 o 
  -9  -1   4        4.27      -39.19     44.42 o 
  -8  -1   4      828.44      881.81     46.58 o 
  -7  -1   4        3.84       14.51     10.47 o 
  -6  -1   4     2323.20     2189.40     70.76 o 
  -5  -1   4      109.66       99.01     23.50 o 
  -4  -1   4     4962.13     5167.97    103.45 o 
  -3  -1   4      508.45      532.67     18.71 o 
  -2  -1   4     6007.27     5887.51    120.94 o 
  -1  -1   4     1493.67     1492.91     56.00 o 
   0  -1   4     2904.40     2794.66     48.42 o 
   1  -1   4      493.37      428.48     18.23 o 
   2  -1   4     3349.19     3482.60     76.57 o 
   3  -1   4     1348.92     1343.19     51.92 o 
   4  -1   4     3226.95     3358.45     76.16 o 
   5  -1   4      398.57      373.92     28.04 o 
   6  -1   4     1568.42     1491.01     81.63 o 
   9  -1   4        0.13        0.97     29.82 o 
  -9   0   4        3.36       -0.76     15.21 o 
  -8   0   4     1663.25     1573.22     67.37 o 
  -7   0   4       66.90       66.11     19.99 o 
  -6   0   4     2745.91     2755.06    126.63 o 
  -5   0   4      219.03      238.64     23.21 o 
  -4   0   4      890.40      826.39     34.48 o 
  -3   0   4        1.28       -0.06      2.60 o 
  -2   0   4    17673.89    17999.23    501.80 o 
  -1   0   4      873.46      870.52     20.01 o 
   0   0   4    47148.35    43623.80    634.94 o 
   1   0   4      910.45      861.03     33.22 o 
   2   0   4    17225.17    17335.65    313.57 o 
   3   0   4       72.48       77.95      9.37 o 
   4   0   4     7865.09     7935.65    128.88 o 
   5   0   4       17.28       17.29      5.78 o 
   6   0   4     2567.28     2561.30    106.57 o 
   7   0   4       92.33       98.77     28.28 o 
   8   0   4     2265.44     2446.48    121.18 o 
   9   0   4       55.97       55.25     27.04 o 
  -9   1   4       17.18       13.37     21.12 o 
  -8   1   4      481.86      447.42     40.13 o 
  -7   1   4       36.07       10.38     17.71 o 
  -6   1   4     1942.13     2053.47     70.34 o 
  -5   1   4       51.30       88.27     15.52 o 
  -4   1   4     1128.36     1161.42     43.98 o 
  -3   1   4      106.54      130.70     27.11 o 
  -2   1   4     1623.50     1429.23     40.87 o 
  -1   1   4       15.93       32.00      3.92 o 
   0   1   4     1474.74     1570.72     28.67 o 
   1   1   4      226.19      212.54      8.77 o 
   2   1   4     5862.62     5771.14    111.91 o 
   3   1   4      519.33      326.84     20.55 o 
   4   1   4     4739.91     4644.93     80.27 o 
   5   1   4      106.26      110.22     12.95 o 
   6   1   4       82.40       77.65     10.41 o 
   7   1   4        0.06       -5.11      9.05 o 
   8   1   4        0.05       27.92     16.94 o 
   9   1   4       40.37       67.70     36.34 o 
  10   1   4      187.75      195.58     44.16 o 
  -9   2   4        2.97       78.78     40.78 o 
  -8   2   4      130.82      170.58     27.29 o 
  -7   2   4       69.33       63.35     17.12 o 
  -6   2   4     1237.69     1350.05     55.39 o 
  -5   2   4        9.67       25.29     16.12 o 
  -4   2   4     8015.11     8017.96    177.09 o 
  -3   2   4      230.97      250.67     18.86 o 
  -2   2   4    37323.07    38859.15    571.47 o 
  -1   2   4      351.86      781.32     45.89 o 
   0   2   4    11443.57    11425.61    172.00 o 
   1   2   4        9.85       12.65      5.03 o 
   2   2   4      550.09      449.23     13.12 o 
   3   2   4        5.98        5.10      3.02 o 
   4   2   4     8394.86     8311.51    241.80 o 
   5   2   4      390.98      395.29     20.37 o 
   6   2   4     4636.15     4646.42     86.03 o 
   7   2   4       80.86       70.65     14.62 o 
   8   2   4     1123.32     1280.69     77.51 o 
  10   2   4      132.19      144.10     33.93 o 
  -8   3   4       30.58       13.57     25.21 o 
  -7   3   4       40.18       43.22     22.18 o 
  -6   3   4      487.17      503.71     38.33 o 
  -5   3   4       21.44       17.70     11.21 o 
  -4   3   4      907.77      962.38     40.62 o 
  -3   3   4      243.86      216.83     21.27 o 
  -2   3   4     2972.10     3092.37    124.24 o 
  -1   3   4      206.66      209.17     16.15 o 
   0   3   4     4322.92     4305.62     72.40 o 
   1   3   4      235.26      211.11     13.79 o 
   2   3   4     5938.83     6271.45    192.54 o 
   3   3   4        7.10        4.14      3.18 o 
   4   3   4       45.63       58.08      7.61 o 
   5   3   4        6.20        5.18      4.26 o 
   6   3   4        0.68        9.87      6.07 o 
   7   3   4       36.71       20.38     11.10 o 
   8   3   4     1251.66     1231.48     73.08 o 
   9   3   4        9.40       37.55     21.64 o 
  10   3   4      222.47      249.33     40.12 o 
  -7   4   4       19.78      -10.68     29.41 o 
  -6   4   4     1712.24     1768.91     72.52 o 
  -5   4   4       13.03        7.97     16.66 o 
  -4   4   4     2041.69     2125.02     71.89 o 
  -3   4   4       88.89       74.80     20.04 o 
  -2   4   4     4961.96     4890.06     86.54 o 
  -1   4   4       60.69       77.87      8.39 o 
   0   4   4     4749.79     4766.44     83.39 o 
   1   4   4      307.60      304.16     18.48 o 
   2   4   4     9900.40     9645.57    288.18 o 
   3   4   4      495.03      496.01     16.02 o 
   4   4   4    19812.91    19716.89    299.46 o 
   5   4   4       20.72       -6.70     11.60 o 
   8   4   4      492.09      508.81     32.71 o 
   9   4   4        4.95        6.80     13.47 o 
  10   4   4      231.12      297.04     48.51 o 
  -7   5   4       38.50       16.85     30.59 o 
  -5   5   4       66.78       83.98     48.12 o 
  -4   5   4       80.59      127.51     42.62 o 
  -3   5   4       35.62       -4.58     29.20 o 
  -2   5   4     1260.39     1353.39     53.74 o 
  -1   5   4      243.66      252.28     16.89 o 
   0   5   4     2081.81     2107.95     63.07 o 
   1   5   4        0.12       -0.01      4.47 o 
   2   5   4      174.03      180.74     10.75 o 
   3   5   4       25.33       19.61      4.56 o 
   4   5   4       77.05      104.38     11.50 o 
   5   5   4       41.48       45.32     11.01 o 
   6   5   4     2549.34     2531.66     56.60 o 
   7   5   4       38.54       31.06      9.62 o 
   8   5   4     1057.17      967.85     42.21 o 
   9   5   4        2.48       32.77     20.44 o 
  10   5   4       25.97       41.99     19.97 o 
  -5   6   4       17.78      -23.33     46.27 o 
  -4   6   4     1213.63     1303.46     62.81 o 
  -3   6   4       31.38       54.78     16.94 o 
  -2   6   4     2083.89     2152.15    115.09 o 
  -1   6   4        9.91       20.90     13.12 o 
   0   6   4     5307.01     5630.09    104.24 o 
   1   6   4        0.15        6.33     12.07 o 
   2   6   4     3370.68     3126.15     61.98 o 
   3   6   4       13.47       24.81     12.13 o 
   4   6   4     2407.14     2290.86     49.61 o 
   5   6   4       78.60       78.16     10.30 o 
   6   6   4      442.79      407.87     31.13 o 
   7   6   4       17.74       -0.06     21.51 o 
   8   6   4      417.15      409.43     31.01 o 
   9   6   4       73.89       58.58     17.87 o 
  -5   7   4       22.96       52.60     34.69 o 
  -4   7   4      470.09      551.56     66.21 o 
  -3   7   4       64.13       32.62     27.07 o 
  -2   7   4      613.89      657.01     65.37 o 
  -1   7   4       23.18       49.57     16.51 o 
   0   7   4       99.73      115.16     17.56 o 
   1   7   4        2.68        1.13      6.05 o 
   2   7   4     3066.74     3021.37    130.65 o 
   3   7   4      235.64      241.82     22.16 o 
   4   7   4     1896.56     1848.42     60.79 o 
   5   7   4       61.04       44.33     15.18 o 
   6   7   4     1444.99     1614.38     88.06 o 
   7   7   4        7.27       10.07      9.27 o 
   8   7   4       91.96      106.02     20.11 o 
   9   7   4        1.12       -6.49     10.39 o 
  10   7   4       36.17       65.12     26.85 o 
  -3   8   4       26.47      107.51     41.71 o 
  -2   8   4      709.04      685.76     65.77 o 
  -1   8   4       16.35      -14.47     24.00 o 
   0   8   4     5135.97     5240.99    129.69 o 
   1   8   4      154.72      185.48     42.96 o 
   2   8   4     1177.27     1139.45     47.95 o 
   3   8   4       34.33       32.50     12.54 o 
   4   8   4     1514.79     1443.84     81.36 o 
   5   8   4      133.19      151.42     21.13 o 
   6   8   4      381.69      386.82     30.59 o 
   7   8   4       33.65       30.81     16.56 o 
   8   8   4      174.29      158.06     23.90 o 
   9   8   4        3.72       35.64     32.18 o 
  10   8   4       27.17       38.89     25.97 o 
  -2   9   4      173.87      178.23     54.66 o 
  -1   9   4       45.78        1.20     43.77 o 
   0   9   4      424.87      381.05     51.28 o 
   1   9   4       24.95       16.48     13.70 o 
   2   9   4     1153.11     1142.97     51.87 o 
   3   9   4      106.50      110.17     20.98 o 
   4   9   4      345.28      347.60     32.79 o 
   5   9   4       11.23       17.04      9.97 o 
   6   9   4      171.53      212.14     26.97 o 
   7   9   4        1.84       12.12     16.51 o 
   8   9   4      397.84      503.47     58.90 o 
   9   9   4        0.18        2.98     32.61 o 
  10   9   4      121.23      134.61     25.18 o 
  -1  10   4        4.62       28.84     24.03 o 
   0  10   4      371.76      330.79     53.68 o 
   1  10   4        9.15        5.55     11.03 o 
   2  10   4       78.63       85.01     23.36 o 
   3  10   4       36.26       47.78     18.92 o 
   4  10   4      192.93      196.65     24.48 o 
   5  10   4       57.62       54.34     28.15 o 
   6  10   4      243.23      237.59     43.45 o 
   7  10   4       26.74       59.95     36.01 o 
   8  10   4       58.60       86.12     21.34 o 
   9  10   4        4.44       -5.81     12.75 o 
  -1  11   4       24.27       29.87     35.93 o 
   0  11   4       67.83      137.90     47.23 o 
   1  11   4        7.58       14.17     45.76 o 
   2  11   4       87.40       85.53     19.32 o 
   3  11   4        0.78       -4.89     11.03 o 
   4  11   4      130.88      173.49     25.76 o 
   5  11   4        1.17        6.21     23.23 o 
   6  11   4      245.80      253.01     30.05 o 
   7  11   4        0.69        2.08     17.35 o 
   8  11   4      173.03      164.99     27.55 o 
   9  11   4        5.56        9.42     24.11 o 
   1  12   4        6.58       48.30     35.05 o 
   2  12   4       99.34       94.08     35.06 o 
   3  12   4        3.62        4.28     19.39 o 
   4  12   4      102.49      112.44     27.72 o 
   5  12   4        0.00       -9.95     11.55 o 
   6  12   4       30.44       10.20     15.65 o 
   7  12   4        7.71       46.17     32.77 o 
  -6 -12   5       26.92       28.65     16.41 o 
  -5 -12   5       10.40       42.80     44.32 o 
  -4 -12   5      205.97      211.72     43.46 o 
  -3 -12   5       16.01       12.04     28.72 o 
  -2 -12   5       89.53       72.07     28.94 o 
  -8 -11   5       43.18       46.81     19.79 o 
  -7 -11   5        1.65       14.43     17.18 o 
  -6 -11   5       78.63       74.72     23.13 o 
  -5 -11   5        5.70        7.65     21.05 o 
  -4 -11   5      158.58      180.57     42.51 o 
  -3 -11   5        3.16       -7.05     14.32 o 
  -2 -11   5      180.93      225.41     40.44 o 
  -1 -11   5       10.99        1.06     35.36 o 
  -9 -10   5       23.20       26.22     16.41 o 
  -8 -10   5       30.52       20.44     16.65 o 
  -7 -10   5       25.94      -22.43     33.38 o 
  -6 -10   5      191.01      144.48     25.12 o 
  -5 -10   5       77.95       70.47     16.08 o 
  -4 -10   5      259.99      246.10     21.73 o 
  -3 -10   5       61.26       30.37     15.07 o 
  -2 -10   5      142.70      167.90     28.15 o 
  -1 -10   5       20.85        8.75     13.30 o 
   0 -10   5       32.52       28.28     16.24 o 
   1 -10   5       52.87       25.50     31.70 o 
   2 -10   5      102.18      174.82     58.25 o 
  -9  -9   5        8.54       25.10     16.21 o 
  -8  -9   5      216.72      226.63     23.87 o 
  -7  -9   5        8.28       50.53     29.50 o 
  -6  -9   5      622.74      648.82     42.48 o 
  -5  -9   5        6.74       16.42      9.54 o 
  -4  -9   5     1009.39      973.64     65.20 o 
  -3  -9   5       34.98       26.51     14.34 o 
  -2  -9   5      722.78      768.73     34.62 o 
  -1  -9   5      117.07       98.63     18.07 o 
   0  -9   5      561.35      632.68     42.54 o 
   1  -9   5        7.86       47.41     47.52 o 
   2  -9   5      512.34      551.10     76.03 o 
   3  -9   5        1.40        7.52     23.35 o 
 -10  -8   5       73.42      146.14     43.19 o 
  -9  -8   5       48.68       44.58     21.61 o 
  -8  -8   5      477.29      500.66     29.34 o 
  -7  -8   5       16.67       14.77     11.31 o 
  -6  -8   5      588.02      587.79     29.25 o 
  -5  -8   5      227.63      228.00     25.46 o 
  -4  -8   5      103.32      116.20     15.63 o 
  -3  -8   5      510.41      482.43     28.10 o 
  -2  -8   5       20.57       35.04     10.87 o 
  -1  -8   5       52.68       68.30     24.11 o 
   0  -8   5     1289.41     1332.73     58.89 o 
   1  -8   5       51.94       64.66     16.87 o 
   2  -8   5      463.92      409.70     55.17 o 
   3  -8   5      146.41      140.90     43.66 o 
   4  -8   5       40.44       23.26     49.79 o 
 -10  -7   5      109.36      253.28     44.27 o 
  -9  -7   5        2.33       30.18     14.48 o 
  -8  -7   5      704.25      747.97     33.83 o 
  -7  -7   5       31.10       32.75     30.73 o 
  -6  -7   5      882.08      950.26     46.41 o 
  -5  -7   5       74.45       68.83     13.69 o 
  -4  -7   5     2796.67     2670.18     64.24 o 
  -3  -7   5       27.17       33.64     12.32 o 
  -2  -7   5     2124.97     2080.05     55.16 o 
  -1  -7   5       10.91        7.06      6.85 o 
   0  -7   5     1674.51     1729.26     48.93 o 
   1  -7   5        1.85       -6.82      6.82 o 
   2  -7   5     1299.54     1189.92     69.07 o 
   3  -7   5       51.18       45.33     33.81 o 
   4  -7   5      550.78      446.95     61.61 o 
   5  -7   5       20.36       34.24     31.09 o 
 -10  -6   5       98.89       84.93     20.62 o 
  -9  -6   5       78.29       89.76     19.89 o 
  -8  -6   5      421.59      397.44     33.01 o 
  -7  -6   5      191.40      191.66     35.67 o 
  -6  -6   5        7.74       47.05     10.74 o 
  -5  -6   5      261.24      242.89     19.85 o 
  -4  -6   5       85.07      147.03     18.74 o 
  -3  -6   5      144.99      170.57     21.49 o 
  -2  -6   5     5117.37     4966.78     96.57 o 
  -1  -6   5      323.36      352.36     20.58 o 
   0  -6   5     2480.52     2485.77     58.98 o 
   1  -6   5      322.95      331.69     27.63 o 
   2  -6   5     1896.02     1899.19     82.50 o 
   3  -6   5       90.46       98.91     32.36 o 
   4  -6   5      131.62      159.69     40.66 o 
   5  -6   5        0.71        8.10     20.61 o 
   6  -6   5      330.98      344.15     62.41 o 
 -10  -5   5      354.15      320.42     37.19 o 
  -9  -5   5       17.57      -14.29     20.42 o 
  -8  -5   5     1146.30     1225.27     55.08 o 
  -7  -5   5       50.99       32.86     10.39 o 
  -6  -5   5     1847.84     1742.51     47.22 o 
  -5  -5   5      195.52      180.67     20.51 o 
  -4  -5   5     3483.09     3204.82    122.31 o 
  -3  -5   5        3.40        7.60      5.96 o 
  -2  -5   5     8945.93     8915.11    150.76 o 
  -1  -5   5      214.45      244.91     17.44 o 
   0  -5   5     3847.39     3972.36     99.30 o 
   1  -5   5      123.33      117.32     14.57 o 
   2  -5   5     4121.26     3728.38     96.74 o 
   3  -5   5       76.07       81.15     16.37 o 
   4  -5   5     1802.19     1915.86    112.46 o 
   5  -5   5        8.77       30.07     22.38 o 
   6  -5   5       62.42       60.84     28.33 o 
 -10  -4   5      157.58      140.69     29.69 o 
  -9  -4   5       35.51       75.27     34.29 o 
  -8  -4   5        1.64       -8.10      9.57 o 
  -7  -4   5       76.26       82.78     16.49 o 
  -6  -4   5     1843.40     1842.93     62.95 o 
  -5  -4   5      133.04      132.20     17.24 o 
  -4  -4   5     1696.84     1716.30     42.16 o 
  -3  -4   5      714.47      730.67     24.58 o 
  -2  -4   5     8496.03     8405.66    176.04 o 
  -1  -4   5      109.58      114.36     11.37 o 
   0  -4   5     1757.25     1808.12     41.93 o 
   1  -4   5      277.52      300.15     16.42 o 
   2  -4   5     1635.51     1489.51     37.99 o 
   3  -4   5      216.95      211.30     23.58 o 
   4  -4   5     2443.70     2389.56    121.82 o 
   5  -4   5       33.30       93.07     31.49 o 
   6  -4   5      212.33      300.26     49.23 o 
   7  -4   5       24.26      120.68     43.07 o 
 -10  -3   5      214.56      189.80     27.97 o 
  -9  -3   5        2.63       19.17     13.25 o 
  -8  -3   5      916.19      844.58     62.56 o 
  -7  -3   5       21.86       22.06     20.36 o 
  -6  -3   5     3914.67     3813.92     75.94 o 
  -5  -3   5      108.20      104.32     11.56 o 
  -4  -3   5     6238.66     6255.89    108.42 o 
  -3  -3   5       26.60       24.91     18.35 o 
  -2  -3   5     8096.53     7951.70    164.03 o 
  -1  -3   5      284.71      300.21     14.26 o 
   0  -3   5     4856.74     4440.01     78.80 o 
   1  -3   5        4.72        9.09      7.32 o 
   2  -3   5     3146.11     3006.48     98.35 o 
   3  -3   5      314.17      359.77     26.67 o 
   4  -3   5      924.55      951.53     39.91 o 
   5  -3   5       68.79       55.97     26.05 o 
   6  -3   5     1571.48     1478.88    102.98 o 
   7  -3   5        1.72       -0.23     31.36 o 
   8  -3   5      437.53      360.42     61.34 o 
 -10  -2   5       41.28       47.36     17.41 o 
  -9  -2   5       60.52       89.09     35.68 o 
  -8  -2   5      653.11      594.56     41.82 o 
  -7  -2   5      160.31      179.70     28.91 o 
  -6  -2   5     1507.00     1425.94     55.31 o 
  -5  -2   5      165.53      184.40     14.87 o 
  -4  -2   5    11191.70    11439.79    231.42 o 
  -3  -2   5      368.75      382.62     15.03 o 
  -2  -2   5     1003.02      982.00     24.87 o 
  -1  -2   5      247.20      211.42     11.13 o 
   0  -2   5     3869.77     3753.29     65.65 o 
   1  -2   5      730.20      745.90     28.63 o 
   2  -2   5     1697.10     1453.48     39.15 o 
   3  -2   5      227.96      236.46     13.31 o 
   4  -2   5     3242.31     3191.77     81.93 o 
   6  -2   5      498.48      476.07     64.20 o 
   7  -2   5        2.06       33.57     28.83 o 
   8  -2   5      449.53      491.11     76.75 o 
 -10  -1   5      193.71      230.62     34.02 o 
  -9  -1   5       40.65       89.15     28.29 o 
  -8  -1   5      846.26      875.36     47.90 o 
  -7  -1   5       62.06       65.39     14.78 o 
  -6  -1   5     2233.71     2198.30     71.67 o 
  -5  -1   5      299.74      282.74     25.10 o 
  -4  -1   5     5404.56     5231.36    105.53 o 
  -3  -1   5      264.85      286.52     12.58 o 
  -2  -1   5    17605.83    17117.01    307.18 o 
  -1  -1   5       65.88       68.21     18.05 o 
   0  -1   5     6069.88     6288.71    122.96 o 
   1  -1   5     2888.24     2841.04     65.00 o 
   2  -1   5     3460.66     3165.44     73.04 o 
   3  -1   5        1.15        2.16      3.94 o 
   4  -1   5     3111.53     3059.20     70.99 o 
   5  -1   5        2.50        2.59     13.57 o 
   9  -1   5        5.96        4.86     28.39 o 
  -9   0   5       58.46       67.97     21.92 o 
  -8   0   5     2188.65     2054.47     79.80 o 
  -7   0   5       95.94       73.25     20.82 o 
  -6   0   5     3406.59     3280.02    143.97 o 
  -5   0   5        2.90        7.34      8.84 o 
  -4   0   5     1789.41     1772.82     55.71 o 
  -3   0   5      228.50      223.20     10.26 o 
  -2   0   5    12772.88    12801.37    238.22 o 
  -1   0   5      530.13      585.67     16.76 o 
   0   0   5    22616.01    23015.42    340.08 o 
   1   0   5      513.57      555.58     15.36 o 
   2   0   5    12699.05    12230.99    225.01 o 
   3   0   5      431.79      454.86     17.02 o 
   4   0   5     7177.71     7329.59    144.97 o 
   5   0   5        0.62       -1.68      5.00 o 
   6   0   5     2543.25     2825.25     74.18 o 
   7   0   5       51.61       31.75     26.24 o 
   9   0   5        3.64       34.62     34.04 o 
  -9   1   5        0.25      -10.61     13.59 o 
  -8   1   5      789.13      788.12     49.69 o 
  -7   1   5       36.70        9.37     16.98 o 
  -6   1   5     1638.64     1645.54     62.32 o 
  -5   1   5      407.15      409.73     28.11 o 
  -4   1   5     3240.21     3225.74     86.21 o 
  -3   1   5     1301.15     1343.59     70.71 o 
  -2   1   5      742.16      690.94     16.88 o 
  -1   1   5      401.19      428.24     12.72 o 
   0   1   5     2543.41     2347.67     48.31 o 
   1   1   5       49.35       67.04      6.45 o 
   2   1   5    16852.29    16555.99    302.71 o 
   3   1   5      268.73      285.37     11.37 o 
   4   1   5     5322.56     5085.79     87.35 o 
   5   1   5      309.65      292.01     18.35 o 
   6   1   5       70.64       71.80     12.50 o 
   7   1   5       22.77       23.26     14.84 o 
   8   1   5        0.21       -6.37     11.91 o 
   9   1   5        5.80       13.50     37.24 o 
  -8   2   5      329.55      370.84     39.67 o 
  -7   2   5        3.38       10.87     13.19 o 
  -6   2   5      459.32      502.54     35.93 o 
  -5   2   5      417.75      440.83     31.81 o 
  -4   2   5     5511.12     5848.74    137.62 o 
  -3   2   5       66.71       71.84     13.23 o 
  -2   2   5    11852.33    11548.88    178.41 o 
  -1   2   5       87.32      127.15     24.35 o 
   0   2   5     4079.00     3869.98     74.04 o 
   1   2   5      358.43      294.68      9.42 o 
   2   2   5     3804.36     3730.05     63.87 o 
   3   2   5        0.05        0.71      2.86 o 
   4   2   5    11549.97    11687.46    223.06 o 
   5   2   5      162.57      170.18     14.60 o 
   6   2   5     1547.80     1529.60     39.08 o 
   7   2   5      154.42      189.28     18.74 o 
   8   2   5      681.20      771.47     60.68 o 
   9   2   5        0.40       16.27     16.15 o 
  10   2   5      372.01      453.18     59.44 o 
  -8   3   5      327.17      376.36     48.69 o 
  -7   3   5       24.80       -1.72     19.13 o 
  -6   3   5      777.72      796.37     47.48 o 
  -5   3   5       82.71       67.43     16.48 o 
  -4   3   5      221.60      234.30     24.00 o 
  -3   3   5       88.60       92.23     14.07 o 
  -2   3   5     2979.31     2956.33    121.26 o 
  -1   3   5      741.77      811.23     21.44 o 
   0   3   5     4407.66     4521.94     75.93 o 
   1   3   5      405.50      408.32     19.12 o 
   2   3   5    10203.07     9996.93    292.79 o 
   3   3   5      140.73      140.57      8.86 o 
   4   3   5      358.49      434.77     16.38 o 
   5   3   5       37.07       31.66      6.37 o 
   6   3   5      112.08      136.44     13.05 o 
   7   3   5       22.23       19.37     11.04 o 
   8   3   5      874.29      868.82     60.51 o 
   9   3   5        2.72        0.66     18.62 o 
  10   3   5      205.31      214.31     40.82 o 
  -7   4   5       25.46       53.33     24.85 o 
  -6   4   5     1406.51     1435.35     64.63 o 
  -5   4   5       19.28        3.15     14.22 o 
  -4   4   5     5233.39     5486.42    137.42 o 
  -3   4   5       42.85       41.86     19.44 o 
  -2   4   5     2363.66     2342.98     48.25 o 
  -1   4   5        0.21        5.58      4.04 o 
   0   4   5    14040.78    14181.56    219.53 o 
   1   4   5       87.37       82.98     11.32 o 
   2   4   5    11352.85    11171.81    217.69 o 
   3   4   5      113.93      121.02      8.09 o 
   4   4   5     8357.03     8391.83    136.61 o 
   6   4   5     2556.77     2441.57    100.79 o 
   7   4   5        7.95        9.71      6.71 o 
   8   4   5      598.23      660.05     28.06 o 
   9   4   5        2.63        7.47     16.02 o 
  10   4   5      164.96      127.20     39.38 o 
  -6   5   5       18.55      -12.74     13.15 o 
  -5   5   5       46.29      -19.56     24.86 o 
  -4   5   5     1459.25     1501.48     62.87 o 
  -3   5   5      175.41      209.65     25.04 o 
  -2   5   5      703.36      659.52     56.43 o 
  -1   5   5      128.47      156.88     17.30 o 
   0   5   5     1961.38     2004.56     60.44 o 
   1   5   5      387.31      403.76     16.70 o 
   2   5   5       29.08       32.02      9.67 o 
   3   5   5       25.04       31.15      5.07 o 
   4   5   5       62.42       92.34     10.41 o 
   5   5   5       49.12       33.31     10.49 o 
   6   5   5     1741.79     1784.57     44.67 o 
   7   5   5      145.53      135.47     16.47 o 
   8   5   5      865.93      880.41     33.32 o 
  -5   6   5       12.59       -5.28     48.05 o 
  -4   6   5      610.98      738.13     79.60 o 
  -3   6   5      150.23      156.29     25.97 o 
  -2   6   5      178.73      218.10     27.59 o 
  -1   6   5      151.15      142.02     17.12 o 
   0   6   5     6426.60     6481.92    149.76 o 
   1   6   5      229.29      238.79     20.28 o 
   2   6   5     4478.51     4446.03    105.91 o 
   3   6   5      119.91      135.02     33.68 o 
   4   6   5     2308.79     2335.41     67.56 o 
   5   6   5       49.44       50.65     12.33 o 
   6   6   5     1921.63     1901.11     61.93 o 
   7   6   5       74.99       78.95     25.78 o 
   8   6   5      582.92      596.21     36.38 o 
   9   6   5       18.58       -5.99     13.62 o 
  -4   7   5      435.43      424.51     60.24 o 
  -3   7   5       35.00       79.18     42.22 o 
  -2   7   5      950.57     1073.14     84.45 o 
  -1   7   5      151.21      183.83     38.75 o 
   0   7   5      184.81      198.55     22.94 o 
   1   7   5       57.90       40.76      9.73 o 
   2   7   5     1596.35     1651.28     57.22 o 
   3   7   5       14.40       10.31     14.35 o 
   4   7   5     2938.30     3007.83     83.78 o 
   5   7   5       10.37      -13.42     13.42 o 
   6   7   5     1188.40     1180.49     49.80 o 
   7   7   5        3.11       -2.34      9.15 o 
   8   7   5       59.75      114.88     20.00 o 
   9   7   5        3.13        3.29     11.40 o 
  -4   8   5      591.96      728.35     84.91 o 
  -3   8   5       18.66       25.04     38.29 o 
  -2   8   5     1551.59     1738.24    108.77 o 
  -1   8   5       76.65      106.76     36.71 o 
   0   8   5     3183.37     3310.57     94.40 o 
   1   8   5       13.82       44.50     37.32 o 
   2   8   5     1727.24     1748.13     61.57 o 
   3   8   5        3.45        2.57     16.97 o 
   4   8   5      256.06      235.15     24.99 o 
   5   8   5       27.10       23.40     16.41 o 
   6   8   5      882.91      931.71     45.19 o 
   7   8   5       35.71       20.10     13.65 o 
   8   8   5      163.55      184.06     25.29 o 
   9   8   5       37.15       54.89     23.17 o 
  10   8   5       40.96       38.61     34.95 o 
  -3   9   5        5.65        4.66     28.79 o 
  -2   9   5       34.62       28.93     29.41 o 
  -1   9   5       23.02      -24.88     41.29 o 
   0   9   5      830.84      949.26     78.79 o 
   1   9   5       38.70       37.01     15.06 o 
   2   9   5     1207.41     1238.93     54.04 o 
   3   9   5       24.28      -15.22     25.63 o 
   4   9   5       71.67       71.15     22.12 o 
   5   9   5        0.61       -0.66     15.37 o 
   6   9   5      204.01      221.77     27.70 o 
   7   9   5        4.29       48.94     28.53 o 
   8   9   5      213.83      259.32     31.76 o 
   9   9   5        4.34       75.88     36.77 o 
  10   9   5       87.29       64.93     31.81 o 
  -2  10   5       44.82       13.02     58.81 o 
  -1  10   5       10.12       -7.62     22.51 o 
   0  10   5      317.58      260.06     50.18 o 
   1  10   5        7.55       16.79     12.68 o 
   2  10   5      378.03      404.06     34.23 o 
   3  10   5       49.76       45.61     17.71 o 
   4  10   5      392.24      406.87     33.12 o 
   5  10   5       39.32       28.64     29.64 o 
   6  10   5      291.96      342.43     50.77 o 
   7  10   5        9.72       44.39     33.72 o 
   8  10   5       21.89       11.47     15.39 o 
   9  10   5        2.93       13.40     16.41 o 
  -1  11   5        1.28        5.04     34.74 o 
   0  11   5      235.98      237.66     51.52 o 
   1  11   5       13.99       17.94     46.09 o 
   2  11   5        0.95        2.78     13.18 o 
   3  11   5        2.06        3.28     11.71 o 
   4  11   5      461.12      528.47     54.66 o 
   5  11   5        1.58       13.08     23.37 o 
   6  11   5      307.95      390.20     53.47 o 
   7  11   5       11.41       12.41     18.10 o 
   8  11   5      152.57      196.02     46.31 o 
   1  12   5        3.82       27.15     33.77 o 
   2  12   5       95.84      101.02     35.86 o 
   3  12   5       18.27       47.98     22.75 o 
   4  12   5       16.13       31.36     27.89 o 
   5  12   5        1.29       -2.24     13.32 o 
   6  12   5       14.00       21.75     15.81 o 
   7  12   5        9.50       22.27     34.92 o 
  -6 -12   6       27.72       40.86     27.69 o 
  -5 -12   6       15.68       72.85     48.31 o 
  -4 -12   6       72.32       79.65     34.42 o 
  -3 -12   6       21.44        5.85     24.77 o 
  -8 -11   6       33.07       24.87     19.64 o 
  -7 -11   6       56.92       46.76     18.83 o 
  -6 -11   6       55.91       52.50     20.99 o 
  -5 -11   6        5.28       15.22     20.35 o 
  -4 -11   6      319.21      325.07     49.47 o 
  -3 -11   6        6.46       10.35     16.81 o 
  -2 -11   6      174.14      172.22     36.62 o 
  -1 -11   6        2.18      -23.67     32.44 o 
  -9 -10   6        0.98       13.17     16.28 o 
  -8 -10   6       37.74       63.52     20.11 o 
  -7 -10   6        3.05       -6.94     21.64 o 
  -6 -10   6      100.83       84.90     16.85 o 
  -5 -10   6       48.77       22.50     13.50 o 
  -4 -10   6      530.61      495.53     34.93 o 
  -3 -10   6       79.17       76.40     16.47 o 
  -2 -10   6      122.67      164.63     30.72 o 
  -1 -10   6        1.47        1.90     12.65 o 
   0 -10   6       20.97       49.85     15.05 o 
   1 -10   6       21.30       27.95     29.38 o 
  -9  -9   6        4.16        3.64     14.92 o 
  -8  -9   6      256.87      257.08     24.65 o 
  -7  -9   6       19.69        6.67     34.98 o 
  -6  -9   6      234.31      264.70     25.41 o 
  -5  -9   6       43.65       43.86     12.11 o 
  -4  -9   6      830.76      776.25     44.82 o 
  -3  -9   6       13.92        5.30     13.77 o 
  -2  -9   6      755.96      790.97     35.32 o 
  -1  -9   6       44.64       41.72     18.68 o 
   0  -9   6      427.03      535.72     38.78 o 
   1  -9   6       61.37       50.25     22.22 o 
   2  -9   6      507.35      448.24     68.85 o 
   3  -9   6       13.77       68.91     33.06 o 
 -10  -8   6      101.61       93.34     40.67 o 
  -9  -8   6       17.48       13.07     21.00 o 
  -8  -8   6      572.21      542.02     30.74 o 
  -7  -8   6      145.73      132.68     16.41 o 
  -6  -8   6      425.43      408.57     25.54 o 
  -5  -8   6       71.53       79.63     21.05 o 
  -4  -8   6      941.98      924.61     68.72 o 
  -3  -8   6       88.15       63.68     13.06 o 
  -2  -8   6       12.06       19.38      9.07 o 
  -1  -8   6      131.46       91.27     44.61 o 
   0  -8   6      809.07      778.23     44.81 o 
   1  -8   6      156.07      156.40     22.80 o 
   2  -8   6      521.59      651.51     66.92 o 
   3  -8   6       36.34       42.04     33.86 o 
   4  -8   6      111.64       98.30     51.03 o 
 -10  -7   6       76.76       37.57     41.11 o 
  -9  -7   6        1.25        2.43     11.06 o 
  -8  -7   6      224.80      253.07     24.36 o 
  -7  -7   6       88.97      117.67     34.13 o 
  -6  -7   6     1332.81     1259.76     53.93 o 
  -5  -7   6       10.03        1.42     11.29 o 
  -4  -7   6     1827.60     1848.94     51.45 o 
  -3  -7   6      112.73       97.43     15.06 o 
  -2  -7   6     2983.06     3001.62     70.59 o 
  -1  -7   6       28.21       24.38      9.03 o 
   0  -7   6     1241.29     1151.03     50.53 o 
   1  -7   6       44.19       47.86     14.26 o 
   2  -7   6     2341.43     2244.70     99.39 o 
   3  -7   6       74.07       86.23     39.86 o 
   4  -7   6      665.26      695.04     73.28 o 
   5  -7   6        1.56       -3.88     31.12 o 
 -10  -6   6       91.27      101.19     32.26 o 
  -9  -6   6       51.54       32.56     15.73 o 
  -8  -6   6      556.88      578.43     38.53 o 
  -7  -6   6      145.31      129.60     32.28 o 
  -6  -6   6       39.99       77.10     13.27 o 
  -5  -6   6      124.38      110.77     14.06 o 
  -4  -6   6     1738.19     1632.25     85.70 o 
  -3  -6   6      424.15      446.11     29.16 o 
  -2  -6   6     4023.60     4078.39     83.91 o 
  -1  -6   6      175.04      180.08     15.28 o 
   0  -6   6      912.71      982.19     33.53 o 
   1  -6   6      230.39      229.55     24.09 o 
   2  -6   6     1569.28     1513.87     73.04 o 
   3  -6   6       39.44       37.33     23.03 o 
   4  -6   6      154.05      220.47     48.61 o 
   5  -6   6       24.42       38.83     27.34 o 
   6  -6   6      198.98      215.44     54.02 o 
 -10  -5   6      117.54      101.38     25.04 o 
  -9  -5   6        0.74       19.44     29.86 o 
  -8  -5   6      927.19     1001.32     50.15 o 
  -7  -5   6      219.14      221.73     17.59 o 
  -6  -5   6     2058.82     2035.85     52.63 o 
  -5  -5   6       11.54       12.06     13.36 o 
  -4  -5   6     2810.73     2717.89    111.91 o 
  -3  -5   6        0.19        4.83      5.63 o 
  -2  -5   6     4370.45     4137.69     81.37 o 
  -1  -5   6        9.40       20.52      6.68 o 
   0  -5   6     5163.82     5211.49    187.70 o 
   1  -5   6      142.54      120.70     18.88 o 
   2  -5   6     4083.03     4147.19    105.27 o 
   3  -5   6      102.80      113.18     17.86 o 
   4  -5   6     1448.94     1495.48     99.43 o 
   5  -5   6       11.95       22.41     21.63 o 
   6  -5   6      134.19      145.47     44.92 o 
 -10  -4   6      207.77      197.41     34.71 o 
  -9  -4   6      119.89      150.71     34.90 o 
  -8  -4   6       19.30       16.18     16.35 o 
  -7  -4   6      306.70      309.58     29.94 o 
  -6  -4   6     2714.78     2745.92     82.14 o 
  -5  -4   6      157.79      185.78     19.54 o 
  -4  -4   6     3372.55     3438.98     69.45 o 
  -3  -4   6      457.96      462.58     19.80 o 
  -2  -4   6     3135.04     3041.05     77.79 o 
  -1  -4   6     1751.47     1719.20     41.10 o 
   0  -4   6     2426.81     2559.99     53.85 o 
   1  -4   6      278.75      299.22     16.39 o 
   2  -4   6      151.15      154.92     32.38 o 
   3  -4   6      312.03      289.65     25.67 o 
   4  -4   6      588.53      505.52     32.06 o 
   5  -4   6      122.88       84.71     31.05 o 
   6  -4   6      497.50      475.45     60.68 o 
   7  -4   6       16.30       50.72     39.09 o 
 -10  -3   6      400.39      373.47     38.49 o 
  -9  -3   6       18.86       47.95     16.28 o 
  -8  -3   6     1580.51     1609.16     89.82 o 
  -7  -3   6       24.43       61.15     23.38 o 
  -6  -3   6     1952.60     1916.83     63.66 o 
  -5  -3   6        0.61        0.37      4.43 o 
  -4  -3   6     4010.96     3858.52     73.89 o 
  -3  -3   6      792.21      915.19     51.92 o 
  -2  -3   6    12210.96    11600.96    231.84 o 
  -1  -3   6      857.87      866.58     24.85 o 
   0  -3   6     7613.53     7316.22    121.80 o 
   1  -3   6     1062.08     1121.58     28.38 o 
   2  -3   6     5056.23     2827.48     96.26 o 
   3  -3   6       22.01       20.21     10.04 o 
   4  -3   6     1096.77     1213.99     47.18 o 
   5  -3   6       34.84       36.41     22.58 o 
   6  -3   6      931.39      891.21     81.79 o 
   7  -3   6       40.36       54.48     36.29 o 
   8  -3   6      390.46      438.50     67.39 o 
 -10  -2   6       12.90       17.12     17.43 o 
  -9  -2   6       31.78       15.79     30.31 o 
  -8  -2   6      831.74      857.39     48.78 o 
  -7  -2   6      227.93      234.38     25.39 o 
  -6  -2   6     2658.51     2542.84     79.97 o 
  -5  -2   6      677.90      660.56     26.82 o 
  -4  -2   6     4084.49     3968.63     96.00 o 
  -3  -2   6      839.64      845.01     24.21 o 
  -2  -2   6      980.24      959.30     25.36 o 
  -1  -2   6      416.49      455.23     15.99 o 
   0  -2   6     1802.47     1775.37     42.32 o 
   1  -2   6       58.23       26.63     11.70 o 
   2  -2   6     3456.53     3115.94     77.04 o 
   3  -2   6      326.26      332.50     21.13 o 
   4  -2   6     4626.06     4506.07    107.31 o 
   5  -2   6      637.78      573.69     33.59 o 
   6  -2   6     1074.14     1117.23     85.29 o 
   7  -2   6       20.61       64.42     32.03 o 
   8  -2   6      180.71      165.61     48.86 o 
 -10  -1   6      181.90      223.20     64.21 o 
  -9  -1   6        5.55        5.75     31.94 o 
  -8  -1   6      594.17      649.20     49.54 o 
  -7  -1   6        1.47        7.28      8.93 o 
  -6  -1   6     4211.55     4115.16    111.36 o 
  -5  -1   6      154.05      157.83     21.49 o 
  -4  -1   6     7407.63     7398.08    144.30 o 
  -3  -1   6      156.07      180.53     10.79 o 
  -2  -1   6    10923.30    10905.62    202.62 o 
  -1  -1   6     1168.99     1220.42     52.05 o 
   0  -1   6    13474.97    13515.80    206.71 o 
   1  -1   6      388.01      470.67     21.43 o 
   2  -1   6     1073.34     1050.67     35.14 o 
   3  -1   6      300.18      322.98     39.29 o 
   4  -1   6     6342.66     6139.86    134.46 o 
   5  -1   6      398.74      421.96     32.81 o 
   9  -1   6        4.67       28.43     31.54 o 
  -9   0   6        3.81       27.37     20.16 o 
  -8   0   6     1025.64     1056.75     55.77 o 
  -7   0   6       53.83       41.50     19.25 o 
  -6   0   6     2923.71     2728.26    129.35 o 
  -5   0   6      554.33      534.05     30.86 o 
  -4   0   6     4461.29     4607.21    111.74 o 
  -3   0   6      242.76      248.76     11.74 o 
  -2   0   6     7129.17     7494.44    120.86 o 
  -1   0   6     1894.79     2031.46     40.06 o 
   0   0   6    10704.10    10686.98    164.48 o 
   1   0   6     1891.02     1959.73     38.35 o 
   2   0   6     7349.40     7453.88    141.90 o 
   3   0   6      278.45      301.43     16.25 o 
   4   0   6     8083.56     7900.23    131.84 o 
   5   0   6      192.46      176.15     19.84 o 
   6   0   6      860.59      913.70     40.06 o 
   9   0   6       97.70      138.18     44.53 o 
  -9   1   6       13.48       21.33     17.29 o 
  -8   1   6      445.20      429.29     41.33 o 
  -7   1   6       29.95       31.17     20.30 o 
  -6   1   6     2225.17     2112.90     73.13 o 
  -5   1   6        2.61       18.57     14.47 o 
  -4   1   6     3220.84     3212.38     86.83 o 
  -3   1   6       39.08       36.49     22.09 o 
  -2   1   6     6028.44     6262.38    101.45 o 
  -1   1   6      791.09      802.31     19.86 o 
   0   1   6     4982.50     5265.31    100.53 o 
   1   1   6     1212.18     1328.36     29.44 o 
   2   1   6    10740.13    10850.04    168.10 o 
   3   1   6      149.00      145.90      9.27 o 
   4   1   6     7146.80     6832.13    136.63 o 
   5   1   6      148.59      134.50     14.58 o 
   6   1   6      507.34      593.00     29.20 o 
   7   1   6       72.38       65.74     22.99 o 
   8   1   6        0.48        5.33     15.21 o 
  -8   2   6       71.14      104.86     21.94 o 
  -7   2   6       97.48      123.20     23.49 o 
  -6   2   6      363.23      433.42     37.16 o 
  -5   2   6       19.84       15.31     18.64 o 
  -4   2   6     3166.87     3118.54     87.19 o 
  -3   2   6      238.39      268.87     20.77 o 
  -2   2   6     1703.05     1512.20     31.85 o 
  -1   2   6      727.29      785.04     20.55 o 
   0   2   6    12307.05    12907.42    195.64 o 
   1   2   6      129.88      130.37      8.34 o 
   2   2   6     7940.05     7327.86    116.81 o 
   3   2   6       46.36       47.06      6.93 o 
   4   2   6     4162.55     4224.84     92.59 o 
   5   2   6      651.11      573.05     20.92 o 
   6   2   6     2769.46     2858.92     59.88 o 
   7   2   6      218.06      199.69     20.04 o 
   8   2   6      866.01      945.32     68.10 o 
   9   2   6        5.50       26.05     16.90 o 
  -8   3   6      381.40      386.03     37.79 o 
  -7   3   6       88.57       67.29     24.13 o 
  -6   3   6      771.01      861.06     48.75 o 
  -5   3   6       29.19       14.95      8.77 o 
  -4   3   6     3314.39     3397.32     92.59 o 
  -3   3   6       94.34      107.17     15.80 o 
  -2   3   6     3042.63     3138.07    130.56 o 
  -1   3   6        4.56       -1.83      6.88 o 
   0   3   6     4747.39     4617.79     77.68 o 
   1   3   6      296.45      301.83     16.97 o 
   2   3   6     7738.44     7654.26    153.33 o 
   3   3   6       27.64       13.41      6.53 o 
   4   3   6       44.83       44.36      7.31 o 
   5   3   6       60.67       68.89      8.78 o 
   6   3   6      249.70      313.57     24.21 o 
   7   3   6       23.67       40.54     21.08 o 
   8   3   6     1507.94     1495.72     82.30 o 
   9   3   6       18.01       46.19     23.72 o 
  10   3   6      382.04      409.74     51.44 o 
  -7   4   6        2.29       10.87     25.17 o 
  -6   4   6      980.62     1016.09     55.11 o 
  -5   4   6       83.64       78.92     18.37 o 
  -4   4   6     2143.36     2109.72     71.97 o 
  -3   4   6       45.53       13.32     16.94 o 
  -2   4   6     2720.36     2782.89     74.96 o 
  -1   4   6       23.71       30.41      5.20 o 
   0   4   6    13424.47    13530.83    209.18 o 
   1   4   6        5.55       19.95      7.82 o 
   2   4   6     8631.71     8122.01    164.62 o 
   3   4   6      683.93      688.61     19.37 o 
   4   4   6     1676.21     1696.82     44.80 o 
   5   4   6      127.40      129.80     16.48 o 
   6   4   6     1924.59     1810.44     82.90 o 
   7   4   6        0.00        4.63      5.67 o 
   8   4   6      587.45      632.26     33.62 o 
   9   4   6        1.27       -6.14     10.36 o 
  -7   5   6       13.03       -7.00     20.71 o 
  -6   5   6       31.90       22.49     17.79 o 
  -5   5   6       64.34       84.58     28.55 o 
  -4   5   6      773.90      853.94     47.38 o 
  -3   5   6      100.96       81.10     20.48 o 
  -2   5   6     2654.47     2847.84     81.28 o 
  -1   5   6      312.51      340.38     43.70 o 
   0   5   6     4837.34     5223.53    121.86 o 
   1   5   6        3.83        0.89      4.66 o 
   2   5   6       71.04       60.95     11.97 o 
   3   5   6      273.53      326.62     24.92 o 
   4   5   6        0.06       14.71      5.82 o 
   5   5   6      193.09      168.39     19.49 o 
   6   5   6     1770.80     1676.05     50.35 o 
   7   5   6       51.54       47.81     13.35 o 
  -5   6   6       65.83       31.42     51.82 o 
  -4   6   6      448.66      557.37     48.66 o 
  -3   6   6      105.26       53.22     17.95 o 
  -2   6   6     2173.58     2379.21     80.30 o 
  -1   6   6      107.31      169.58     17.13 o 
   0   6   6     2367.49     2381.63    116.11 o 
   1   6   6      132.00      153.36     16.84 o 
   2   6   6     2701.02     2707.33     74.63 o 
   3   6   6      708.47      791.17     60.02 o 
   4   6   6     2144.60     2079.67     63.10 o 
   5   6   6       12.22       15.00      9.10 o 
   6   6   6     3632.44     3492.06     93.47 o 
   7   6   6      187.12      197.33     32.47 o 
   8   6   6      441.45      413.97     43.46 o 
   9   6   6       74.73        5.15     19.86 o 
  -5   7   6       55.10       44.27     38.96 o 
  -4   7   6      313.66      327.85     57.10 o 
  -3   7   6      107.38       61.03     41.77 o 
  -2   7   6      609.17      778.40     74.44 o 
  -1   7   6       88.01      122.20     35.12 o 
   0   7   6       11.96       29.51     11.53 o 
   1   7   6        1.16        0.93     15.51 o 
   2   7   6     3111.21     3176.77     88.04 o 
   3   7   6       99.85      139.41     19.00 o 
   4   7   6     1860.66     1887.36     62.45 o 
   5   7   6        1.95      -13.55     13.68 o 
   6   7   6     1102.20     1120.21     48.48 o 
   7   7   6       42.39       21.02     12.09 o 
   8   7   6       12.15       13.33     11.60 o 
   9   7   6        0.35       14.91     12.95 o 
  -4   8   6      958.97      949.29     93.42 o 
  -3   8   6       18.61      -10.87     37.79 o 
  -2   8   6      785.66      933.61     81.05 o 
  -1   8   6        1.16       -8.01     25.45 o 
   0   8   6      488.62      619.10     63.08 o 
   1   8   6      196.76      235.26     49.22 o 
   2   8   6      941.08      958.39     44.43 o 
   3   8   6        0.03       15.68     11.22 o 
   4   8   6     1439.13     1459.18     56.27 o 
   5   8   6      137.08      114.85     21.84 o 
   6   8   6      432.25      456.55     32.62 o 
   7   8   6       51.25       35.62     15.92 o 
   8   8   6       38.92       44.52     18.16 o 
   9   8   6        9.15       29.16     22.27 o 
  10   8   6       71.97       69.23     33.95 o 
  -3   9   6       11.26      -19.23     23.79 o 
  -2   9   6        1.61       15.48     26.58 o 
  -1   9   6       49.30       43.24     42.80 o 
   0   9   6      777.40      714.81     69.84 o 
   1   9   6        8.20       20.95     15.61 o 
   2   9   6      731.01      831.79     69.74 o 
   3   9   6       30.00       11.46     30.76 o 
   4   9   6      156.62      203.05     39.53 o 
   5   9   6        8.41       -0.20     10.76 o 
   6   9   6       56.36       52.58     15.47 o 
   7   9   6        9.89       36.21     27.97 o 
   8   9   6      321.06      389.36     36.12 o 
   9   9   6        0.75        2.87     19.44 o 
  10   9   6      121.68       78.93     23.81 o 
  -2  10   6      318.27      302.68     63.86 o 
  -1  10   6        3.64       -0.45     26.90 o 
   0  10   6      232.70      261.88     49.49 o 
   1  10   6        8.36       11.52     21.25 o 
   2  10   6     1521.22     1682.55     69.60 o 
   3  10   6       20.20       20.19     15.92 o 
   4  10   6      320.41      385.88     31.28 o 
   5  10   6       89.95       72.04     31.97 o 
   6  10   6      236.38      219.14     44.61 o 
   7  10   6       86.71       -0.35     34.85 o 
   8  10   6      120.90      133.38     37.57 o 
   9  10   6        0.55        3.24     23.09 o 
  -1  11   6        2.36       45.54     37.69 o 
   0  11   6      216.18      189.55     50.56 o 
   1  11   6        4.22       43.67     48.20 o 
   2  11   6       49.43       31.77     16.60 o 
   3  11   6        3.77        1.90     12.58 o 
   4  11   6        0.35       -2.50     13.20 o 
   5  11   6        1.67        2.19     38.34 o 
   6  11   6      288.33      327.47     53.36 o 
   7  11   6        8.58       10.22     17.19 o 
   8  11   6      133.46      104.23     37.73 o 
   1  12   6        1.43       29.53     31.49 o 
   2  12   6      136.81      124.88     38.21 o 
   3  12   6       20.69       24.15     22.76 o 
   4  12   6       41.93       74.51     26.63 o 
   5  12   6        0.09        5.47     14.86 o 
   6  12   6       43.41       40.68     16.88 o 
   7  12   6       16.16       48.22     36.21 o 
  -7 -11   7       22.19        1.68     17.10 o 
  -6 -11   7       61.84       54.58     21.37 o 
  -5 -11   7        4.90       -8.71     20.09 o 
  -4 -11   7       92.43       81.24     27.05 o 
  -3 -11   7       13.25       28.68     14.22 o 
  -2 -11   7      164.58      164.90     29.39 o 
  -1 -11   7       18.18       17.78     29.04 o 
  -8 -10   7       89.29       77.67     16.71 o 
  -7 -10   7       30.72       44.06     24.90 o 
  -6 -10   7      383.48      398.76     29.24 o 
  -5 -10   7        0.37      -13.02     13.02 o 
  -4 -10   7      188.55      206.93     21.25 o 
  -3 -10   7       35.62       18.09     18.14 o 
  -2 -10   7      276.63      328.43     35.55 o 
  -1 -10   7       45.92       38.30     16.36 o 
   0 -10   7       26.06       64.17     20.59 o 
   1 -10   7       61.22       95.34     39.42 o 
  -9  -9   7       14.24        5.92     18.88 o 
  -8  -9   7      147.02      160.78     21.87 o 
  -7  -9   7       16.99      -25.04     36.93 o 
  -6  -9   7      201.41      187.51     21.83 o 
  -5  -9   7        4.62        2.19      9.28 o 
  -4  -9   7      180.74      158.25     27.16 o 
  -3  -9   7      101.29      115.30     18.28 o 
  -2  -9   7      984.48     1006.10     52.21 o 
  -1  -9   7       65.35       42.27     17.73 o 
   0  -9   7      477.11      512.26     38.99 o 
   1  -9   7       11.29       21.20     24.05 o 
   2  -9   7      219.11      290.56     57.02 o 
 -10  -8   7       53.90       32.04     25.41 o 
  -9  -8   7       55.60       52.84     23.72 o 
  -8  -8   7      365.58      300.54     24.00 o 
  -7  -8   7       38.70       33.49     12.43 o 
  -6  -8   7      688.41      654.48     31.53 o 
  -5  -8   7      116.57       95.44     21.96 o 
  -4  -8   7      770.08      859.18     68.23 o 
  -3  -8   7      303.54      298.55     24.04 o 
  -2  -8   7        0.52        7.59      8.74 o 
  -1  -8   7      304.62      345.34     52.85 o 
   0  -8   7      681.50      681.68     43.35 o 
   1  -8   7       51.12       53.57     19.44 o 
   2  -8   7      207.17      189.20     40.97 o 
   3  -8   7       93.59      114.47     41.26 o 
   4  -8   7      199.78      270.88     61.57 o 
 -10  -7   7       71.67       76.99     40.17 o 
  -9  -7   7        7.71        2.81     11.60 o 
  -8  -7   7      713.38      672.30     45.09 o 
  -7  -7   7       30.64       43.18     32.87 o 
  -6  -7   7      753.13      854.78     44.45 o 
  -5  -7   7       70.66       57.46     13.70 o 
  -4  -7   7     2122.24     2096.54     56.12 o 
  -3  -7   7       32.98       29.93     12.62 o 
  -2  -7   7     3013.98     2937.33     70.09 o 
  -1  -7   7        2.26        3.34      7.30 o 
   0  -7   7     1682.05     1713.58     64.54 o 
   1  -7   7       78.86       50.46     14.40 o 
   2  -7   7     1229.07     1239.30     71.30 o 
   3  -7   7       51.29       62.88     37.47 o 
   4  -7   7     1026.33      889.43     84.66 o 
   5  -7   7       49.47       41.46     30.46 o 
 -10  -6   7      209.39      233.31     32.17 o 
  -9  -6   7       11.89       11.17     15.47 o 
  -8  -6   7      432.58      414.32     34.19 o 
  -7  -6   7      142.48      135.60     24.06 o 
  -6  -6   7      238.01      196.88     19.34 o 
  -5  -6   7      198.58      208.96     19.04 o 
  -4  -6   7     1044.53     1029.26     69.52 o 
  -3  -6   7      563.04      485.92     30.64 o 
  -2  -6   7     1262.80     1283.86     39.76 o 
  -1  -6   7      436.69      405.85     21.68 o 
   0  -6   7     2702.22     2621.97     80.01 o 
   1  -6   7       50.65      106.35     19.91 o 
   2  -6   7      635.50      356.98     36.07 o 
   3  -6   7      324.19      346.23     33.16 o 
   4  -6   7      246.45      143.75     39.60 o 
   5  -6   7       36.30       -0.33     21.42 o 
 -10  -5   7      130.81      158.49     29.65 o 
  -9  -5   7       21.43       53.93     32.93 o 
  -8  -5   7      487.77      531.89     37.44 o 
  -7  -5   7      180.63      165.19     20.61 o 
  -6  -5   7     1821.67     1672.77     46.83 o 
  -5  -5   7      121.55       95.45     13.85 o 
  -4  -5   7     3244.44     3321.62    131.03 o 
  -3  -5   7       28.36       29.01      8.13 o 
  -2  -5   7     5788.50     5592.41    103.59 o 
  -1  -5   7       12.42        9.46      6.24 o 
   0  -5   7     4418.58     4219.22    103.72 o 
   1  -5   7      157.22      130.31     20.14 o 
   2  -5   7     3781.19     1825.93     78.31 o 
   3  -5   7       67.42       14.80     14.05 o 
   4  -5   7     2107.92     1952.97    116.04 o 
   5  -5   7        6.49       18.61     37.85 o 
   6  -5   7      237.07      236.30     55.57 o 
 -10  -4   7       85.41       91.46     32.29 o 
  -9  -4   7       11.75       76.21     30.67 o 
  -8  -4   7       53.70       60.09     17.23 o 
  -7  -4   7      130.39       95.26     17.72 o 
  -6  -4   7      652.50      655.25     37.90 o 
  -5  -4   7      610.46      548.13     24.20 o 
  -4  -4   7     2584.77     2404.36     54.49 o 
  -3  -4   7      809.83      783.88     26.63 o 
  -2  -4   7     4304.87     4171.21     79.67 o 
  -1  -4   7      261.55      287.61     41.33 o 
   0  -4   7      117.36      104.02     10.73 o 
   1  -4   7      581.47      605.68     33.40 o 
   2  -4   7      597.87      602.19     31.51 o 
   3  -4   7      399.70      354.02     28.36 o 
   4  -4   7     1249.15     1123.42     47.14 o 
   5  -4   7       84.27       67.61     31.79 o 
   6  -4   7      334.73      303.47     52.67 o 
   7  -4   7       53.86       67.12     42.64 o 
 -10  -3   7      184.83      215.96     30.54 o 
  -9  -3   7       11.51       31.02     17.82 o 
  -8  -3   7      863.09      794.23     62.13 o 
  -7  -3   7      128.84      169.14     31.19 o 
  -6  -3   7     4170.42     4084.62    150.41 o 
  -5  -3   7       68.20       72.95     10.30 o 
  -4  -3   7     4087.76     3972.30     76.65 o 
  -3  -3   7      181.59      208.10     29.71 o 
  -2  -3   7     8627.25     8115.54    169.75 o 
  -1  -3   7      806.68      799.30     24.27 o 
   0  -3   7    12654.20    12749.00    201.44 o 
   1  -3   7      181.80      149.04     10.36 o 
   2  -3   7     6035.75     5866.98    172.18 o 
   3  -3   7        2.09       10.05      7.98 o 
   4  -3   7     3141.61     3070.14     85.95 o 
   5  -3   7        2.98        2.82     18.80 o 
   6  -3   7     1156.42     1116.96     91.75 o 
   7  -3   7        8.48       39.03     35.74 o 
   8  -3   7      336.14      443.75     67.87 o 
 -10  -2   7        3.08       19.65     15.30 o 
  -9  -2   7       85.77       87.95     22.18 o 
  -8  -2   7      674.03      630.11     44.03 o 
  -7  -2   7      169.53      173.11     23.56 o 
  -6  -2   7     1953.69     1897.04     67.27 o 
  -5  -2   7      314.21      322.03     19.66 o 
  -4  -2   7     2594.37     2314.69     91.88 o 
  -3  -2   7      262.60      236.88     14.06 o 
  -2  -2   7     2404.95     2507.35     50.59 o 
  -1  -2   7     1079.00     1073.37     27.59 o 
   0  -2   7     4604.79     4751.89     82.77 o 
   1  -2   7      677.87      731.74     31.37 o 
   2  -2   7     7513.08     7609.51    158.39 o 
   3  -2   7      580.88      525.21     46.99 o 
   4  -2   7     1624.78     1521.31     52.51 o 
   5  -2   7      152.59      156.07     21.84 o 
   6  -2   7      558.61      644.83     78.80 o 
   7  -2   7       27.71      -13.54     21.54 o 
   8  -2   7      158.80      142.42     48.46 o 
  -9  -1   7       15.35       41.34     39.25 o 
  -8  -1   7      787.55      738.12     44.75 o 
  -7  -1   7       41.35       35.55     14.20 o 
  -6  -1   7     1510.54     1553.90     60.22 o 
  -5  -1   7      337.60      357.61     27.88 o 
  -4  -1   7     7878.51     7848.50    131.69 o 
  -3  -1   7      832.45      876.52     25.36 o 
  -2  -1   7    13304.10    14153.39    260.40 o 
  -1  -1   7      121.73      116.47     14.02 o 
   0  -1   7     7858.72     7864.69    126.84 o 
   1  -1   7      697.01      769.95     29.20 o 
   2  -1   7     2641.29     2489.94     63.69 o 
   3  -1   7       65.76       52.13     10.68 o 
   4  -1   7     5033.89     4812.03    112.67 o 
   5  -1   7      143.91      126.79     18.32 o 
   6  -1   7     2138.81     2045.12    113.35 o 
   8  -1   7      519.90      537.48     70.36 o 
   9  -1   7        0.65        6.92     29.00 o 
  -9   0   7      102.38       70.97     24.43 o 
  -8   0   7      268.88      292.83     32.05 o 
  -7   0   7      191.56      128.96     25.48 o 
  -6   0   7     1172.33     1365.64     88.94 o 
  -5   0   7      194.09      200.79     23.08 o 
  -4   0   7      833.15      894.74     38.44 o 
  -3   0   7      747.63      725.87     21.27 o 
  -2   0   7     5146.56     5273.68     90.23 o 
  -1   0   7      730.37      771.98     25.62 o 
   0   0   7     4157.69     4043.15     70.24 o 
   1   0   7      743.86      762.46     21.01 o 
   2   0   7     5220.70     4931.48    141.69 o 
   3   0   7      556.52      555.69     16.12 o 
   4   0   7      447.08      435.38     47.40 o 
   5   0   7      123.36      116.72     16.91 o 
   6   0   7     1449.47     1560.28     55.15 o 
   9   0   7       19.42       18.13     36.51 o 
  -9   1   7        0.31       -9.14     13.62 o 
  -8   1   7      575.39      609.16     46.30 o 
  -7   1   7       36.56       30.08     19.57 o 
  -6   1   7     1253.86     1226.62     54.05 o 
  -5   1   7      413.31      466.74     31.51 o 
  -4   1   7     6537.66     6602.14    151.83 o 
  -3   1   7      785.77      770.44     56.41 o 
  -2   1   7     3346.23     3134.58     57.22 o 
  -1   1   7        3.90       11.86      4.12 o 
   0   1   7    11813.67    11559.65    177.47 o 
   1   1   7      124.20      129.85     11.01 o 
   2   1   7    12867.47    13269.09    204.40 o 
   3   1   7      858.45      861.38     23.26 o 
   4   1   7     7654.52     7377.66    146.64 o 
   5   1   7      353.85      244.36     26.07 o 
   6   1   7     1573.15     1734.19     76.00 o 
   7   1   7        1.04        9.92     19.92 o 
   8   1   7       45.05       70.84     34.98 o 
  -8   2   7      256.80      229.87     32.40 o 
  -7   2   7       25.07        5.98     12.31 o 
  -6   2   7      504.27      539.57     38.19 o 
  -5   2   7      668.22      683.97     39.52 o 
  -4   2   7     4550.07     4538.01    115.22 o 
  -3   2   7      313.68      324.85     22.72 o 
  -2   2   7     3529.48     3435.37     62.09 o 
  -1   2   7       56.96       44.75      7.40 o 
   0   2   7     8708.76     8137.73    247.82 o 
   1   2   7      483.97      470.55     14.77 o 
   2   2   7     8546.52     8640.73    137.01 o 
   3   2   7       35.76       31.90      6.11 o 
   4   2   7     2699.72     2621.92     64.30 o 
   5   2   7      308.83      296.78     18.75 o 
   7   2   7      162.67      164.19     20.06 o 
   8   2   7      703.66      808.38     64.33 o 
  10   2   7      175.15      101.44     47.01 o 
  -8   3   7      450.75      541.62     44.87 o 
  -7   3   7        1.65        7.68     23.81 o 
  -6   3   7     1599.76     1717.61     70.94 o 
  -5   3   7       97.91       75.65     16.54 o 
  -4   3   7     1684.97     1687.45     59.24 o 
  -3   3   7       58.96       50.40     11.71 o 
  -2   3   7     4974.76     5185.41    189.54 o 
  -1   3   7     1080.66     1168.93     28.30 o 
   0   3   7     7277.66     7099.13    114.95 o 
   1   3   7      828.17      859.40     30.92 o 
   2   3   7    11820.11    11866.77    216.75 o 
   3   3   7      326.99      350.41     14.79 o 
   4   3   7      751.94      739.87     28.98 o 
   5   3   7       97.71      107.55     11.03 o 
   6   3   7        4.76       30.52      8.09 o 
   7   3   7      127.79      110.31     25.62 o 
  -4   4   7     3538.63     2751.57     86.01 o 
  -3   4   7      218.74      239.29     25.93 o 
  -2   4   7     4090.47     4303.20    104.60 o 
  -1   4   7       59.11       63.50      7.95 o 
   0   4   7     1208.03     1217.97     28.63 o 
   1   4   7       57.22       32.22      9.56 o 
   2   4   7     3235.89     3134.38     77.47 o 
   3   4   7      451.07      473.72     16.79 o 
   4   4   7     3365.75     3410.55     64.99 o 
   5   4   7      150.57      178.75     18.42 o 
   6   4   7     2829.64     2867.14     76.71 o 
   7   4   7        1.72       -3.64      5.40 o 
   8   4   7      426.52      448.22     33.10 o 
  -7   5   7        2.45        2.79     18.21 o 
  -6   5   7      388.84      439.06     41.44 o 
  -5   5   7       50.85       23.69     27.30 o 
  -4   5   7     1815.64     1948.85     72.58 o 
  -3   5   7       77.19       80.82     19.03 o 
  -2   5   7     3958.16     3825.87    101.42 o 
  -1   5   7      128.67      135.02     13.17 o 
   0   5   7     3711.97     4112.65    100.58 o 
   1   5   7      330.46      377.79     24.10 o 
   2   5   7     1488.31     1425.56     46.84 o 
   3   5   7        1.47        2.14      5.60 o 
   4   5   7       25.25       40.41     14.65 o 
   5   5   7       11.93       -2.50     11.70 o 
   6   5   7     1972.67     2126.11     64.83 o 
   7   5   7      222.02      204.41     20.51 o 
   8   5   7      885.93      904.52     60.22 o 
  -6   6   7      277.84      281.28     60.81 o 
  -5   6   7        2.95       -7.73     51.27 o 
  -4   6   7      722.27      790.43     85.79 o 
  -3   6   7      108.83       51.93     27.35 o 
  -2   6   7     1983.67     1810.78    109.48 o 
  -1   6   7      308.12      330.38     50.62 o 
   0   6   7     2545.39     2587.59     73.09 o 
   1   6   7      311.58      273.24     22.01 o 
   2   6   7     5344.24     5348.98    124.68 o 
   3   6   7      139.19      183.51     21.67 o 
   4   6   7     2747.84     2925.70     80.34 o 
   5   6   7        4.56        4.36      8.87 o 
   6   6   7     1833.91     1867.82     61.55 o 
   7   6   7      140.92      139.84     30.31 o 
   8   6   7      579.34      663.74     38.70 o 
   9   6   7       49.32      100.51     27.57 o 
  -5   7   7       23.24       56.89     38.17 o 
  -4   7   7       67.15       29.68     38.90 o 
  -3   7   7        5.04       37.59     40.57 o 
  -2   7   7     1514.54     1665.37    109.86 o 
  -1   7   7        0.60       -2.99     19.64 o 
   0   7   7       74.66       92.72     15.45 o 
   1   7   7       89.38      100.77     17.90 o 
   2   7   7     2028.48     2103.69     67.88 o 
   3   7   7       27.36       27.18     13.12 o 
   4   7   7     2668.69     2583.29     77.59 o 
   5   7   7       77.44       52.18     16.73 o 
   6   7   7      842.37      904.00     44.54 o 
   7   7   7       13.69       20.99     12.24 o 
   8   7   7        1.53       10.11     11.91 o 
   9   7   7        8.43        7.53     11.49 o 
  -4   8   7      257.88      239.93     62.13 o 
  -3   8   7       42.52       29.54     38.19 o 
  -2   8   7      557.99      692.94     70.96 o 
  -1   8   7      179.56      150.68     41.61 o 
   0   8   7      113.76      126.59     42.53 o 
   1   8   7       86.01       41.80     39.97 o 
   2   8   7     1897.60     1936.27     66.44 o 
   3   8   7       10.07       31.06     11.28 o 
   4   8   7      414.93      425.11     34.74 o 
   5   8   7      218.29      172.53     24.50 o 
   6   8   7      615.11      690.25     39.42 o 
   7   8   7       15.91       20.22     12.90 o 
   8   8   7      496.57      490.69     35.59 o 
   9   8   7       46.64       47.22     21.04 o 
  10   8   7       75.69       52.77     38.57 o 
  -3   9   7        0.11       12.99     29.01 o 
  -2   9   7      116.97      134.06     41.62 o 
  -1   9   7       10.17       11.63     48.50 o 
   0   9   7     1164.24     1052.51     85.96 o 
   1   9   7       71.96       93.91     19.64 o 
   2   9   7      971.28      960.07     76.88 o 
   3   9   7        6.29       19.54     35.23 o 
   4   9   7        1.62       30.10     13.39 o 
   5   9   7        1.25       12.02     11.41 o 
   6   9   7       52.43       45.65     16.00 o 
   7   9   7        8.13        9.23     26.98 o 
   8   9   7      208.32      268.48     32.13 o 
   9   9   7        8.19       43.00     22.88 o 
  -2  10   7      190.73      142.36     56.22 o 
  -1  10   7        1.44       47.56     29.86 o 
   0  10   7      449.96      443.96     64.84 o 
   1  10   7        8.07        4.42     22.68 o 
   2  10   7      946.88     1039.99     53.82 o 
   3  10   7       73.60       65.13     38.64 o 
   4  10   7      403.16      427.98     34.62 o 
   5  10   7       46.55       44.07     27.94 o 
   6  10   7       83.80      125.79     25.98 o 
   7  10   7        9.56       42.55     23.75 o 
   8  10   7       53.26       59.69     19.04 o 
   9  10   7        1.08        8.40     14.10 o 
   0  11   7      316.13      397.63     65.01 o 
   1  11   7        8.54        8.58     49.13 o 
   2  11   7        2.17        9.87     12.24 o 
   3  11   7        4.69        6.18     14.02 o 
   4  11   7        0.47        8.38     22.46 o 
   5  11   7        4.38       10.89     38.71 o 
   6  11   7      202.03      193.35     44.64 o 
   7  11   7        5.34        3.95     16.12 o 
   8  11   7       62.81       53.61     29.40 o 
   2  12   7       60.76       55.82     34.45 o 
   3  12   7        8.67       18.69     22.27 o 
   4  12   7       96.76      114.62     30.20 o 
   5  12   7        1.35      -12.76     12.76 o 
   6  12   7       37.70       40.42     17.56 o 
   7  12   7        0.59       16.37     24.64 o 
  -7 -11   8       33.70       35.47     17.83 o 
  -6 -11   8       98.73       91.79     23.38 o 
  -5 -11   8       21.29       -7.16     18.61 o 
  -4 -11   8      121.32       65.07     19.53 o 
  -3 -11   8       25.14       29.19     17.91 o 
  -2 -11   8      248.39      240.45     33.25 o 
  -1 -11   8       14.46       34.34     32.03 o 
  -8 -10   8       90.82      110.33     18.88 o 
  -7 -10   8       26.84       35.49     28.58 o 
  -6 -10   8      435.01      415.78     29.51 o 
  -5 -10   8       22.13       20.54     14.12 o 
  -4 -10   8      236.10      267.38     23.79 o 
  -3 -10   8       62.70       63.32     19.96 o 
  -2 -10   8      306.03      311.66     35.82 o 
  -1 -10   8       66.94       60.95     19.09 o 
   0 -10   8       31.36       37.56     17.57 o 
   1 -10   8        8.64       30.39     28.52 o 
  -9  -9   8        3.03       20.51     21.89 o 
  -8  -9   8      161.11      161.01     22.20 o 
  -7  -9   8       46.57       -3.44     25.90 o 
  -6  -9   8      170.35      165.06     20.29 o 
  -5  -9   8      176.15      153.51     20.19 o 
  -4  -9   8      312.32      290.04     31.24 o 
  -3  -9   8       23.42       28.77     19.43 o 
  -2  -9   8      330.78      315.84     31.30 o 
  -1  -9   8       20.74       11.38     16.68 o 
   0  -9   8      588.89      608.19     42.48 o 
   1  -9   8       68.43       76.08     26.77 o 
   2  -9   8      404.95      580.67     82.00 o 
  -9  -8   8       13.44        6.63     22.31 o 
  -8  -8   8      210.00      180.66     20.89 o 
  -7  -8   8       95.06       70.04     14.67 o 
  -6  -8   8      449.25      427.84     26.56 o 
  -5  -8   8       16.89       -7.71     13.47 o 
  -4  -8   8     1182.93     1190.18     54.36 o 
  -3  -8   8      126.91      128.01     16.60 o 
  -2  -8   8      341.29      378.94     35.43 o 
  -1  -8   8      140.41      155.66     46.50 o 
   0  -8   8      253.31      236.85     29.61 o 
   1  -8   8       42.00       33.50     17.79 o 
   2  -8   8       97.88       48.97     18.27 o 
   3  -8   8       50.08       84.81     42.82 o 
 -10  -7   8      133.72      159.74     45.21 o 
  -9  -7   8       13.80      -12.09     12.09 o 
  -8  -7   8      133.87      106.50     22.02 o 
  -7  -7   8      104.17      103.00     37.04 o 
  -6  -7   8      998.18     1021.26     49.90 o 
  -5  -7   8       60.01       48.23     12.91 o 
  -4  -7   8      962.32      904.41     34.72 o 
  -3  -7   8      294.08      252.80     19.85 o 
  -2  -7   8     2100.95     2153.04     57.89 o 
  -1  -7   8        4.67        1.59      9.71 o 
   0  -7   8     1426.48     1357.22     57.87 o 
   1  -7   8       56.17       41.56     15.14 o 
   2  -7   8      730.66      283.89     36.70 o 
   3  -7   8       50.77       26.06     33.28 o 
   4  -7   8      738.21      577.42     70.44 o 
 -10  -6   8      243.59      218.21     32.55 o 
  -9  -6   8       29.38       11.33     15.76 o 
  -8  -6   8      473.48      480.13     37.21 o 
  -7  -6   8      124.95      145.70     24.44 o 
  -6  -6   8       66.77       69.38     12.64 o 
  -5  -6   8      330.46      314.10     23.43 o 
  -4  -6   8     1537.89     1517.70     86.51 o 
  -3  -6   8      237.74      251.12     25.01 o 
  -2  -6   8      409.01      409.29     22.61 o 
  -1  -6   8      767.00      771.76     29.61 o 
   0  -6   8      366.26      340.31     27.25 o 
   1  -6   8      363.92      386.74     30.71 o 
   2  -6   8      549.89      468.03     41.93 o 
   3  -6   8       41.06       48.71     15.47 o 
   4  -6   8        0.61        2.97     19.55 o 
   5  -6   8       76.29       84.82     35.40 o 
 -10  -5   8       78.54       81.51     24.42 o 
  -9  -5   8       71.49       96.19     34.05 o 
  -8  -5   8      357.51      287.11     29.36 o 
  -7  -5   8      149.95      125.39     19.81 o 
  -6  -5   8     1564.44     1565.31     45.82 o 
  -5  -5   8      102.99      113.34     14.39 o 
  -4  -5   8     3104.27     3036.25    125.59 o 
  -3  -5   8        0.10        2.43      6.11 o 
  -2  -5   8     3626.44     3529.92     73.43 o 
  -1  -5   8      102.00      118.10     12.48 o 
   0  -5   8     5449.31     5515.38    131.89 o 
   1  -5   8      114.57      112.25     19.89 o 
   2  -5   8     2258.77     2245.12     72.36 o 
   3  -5   8      280.38      254.83     24.70 o 
   4  -5   8     2188.07     2163.33    124.01 o 
   5  -5   8       85.28      102.59     44.18 o 
   6  -5   8      379.84      370.50     68.23 o 
 -10  -4   8      245.24      240.69     35.47 o 
  -9  -4   8       70.19      107.09     34.55 o 
  -8  -4   8       31.75       28.87     13.14 o 
  -7  -4   8      356.53      435.48     50.43 o 
  -6  -4   8      936.70      959.86     45.89 o 
  -5  -4   8      655.42      665.51     26.93 o 
  -4  -4   8     2813.94     2715.71     60.16 o 
  -3  -4   8      373.87      384.50     19.12 o 
  -2  -4   8     3200.66     3072.27     64.11 o 
  -1  -4   8     1169.80     1187.80     71.61 o 
   0  -4   8      204.39      226.08     14.35 o 
   1  -4   8      170.38      167.11     20.97 o 
   2  -4   8      198.27      198.06     23.59 o 
   3  -4   8      372.93      299.29     25.92 o 
   4  -4   8      858.63      688.40     38.61 o 
   5  -4   8      172.35      182.78     40.54 o 
   6  -4   8      158.17      195.90     45.97 o 
   7  -4   8       50.14       78.26     41.82 o 
 -10  -3   8      316.52      342.80     38.05 o 
  -9  -3   8       10.52      -15.05     15.05 o 
  -8  -3   8      694.98      653.62     44.28 o 
  -7  -3   8       22.04       -0.54     21.60 o 
  -6  -3   8     2049.08     1944.81     69.28 o 
  -5  -3   8        9.47        5.44      5.92 o 
  -4  -3   8     5934.08     5827.06    105.23 o 
  -3  -3   8      682.89      719.70     49.37 o 
  -2  -3   8     8529.32     8415.10    140.54 o 
  -1  -3   8      109.93      120.76     10.98 o 
   0  -3   8    10727.21    10322.58    167.65 o 
   1  -3   8      969.20      962.73     38.62 o 
   2  -3   8     8602.91     8516.09    238.55 o 
   3  -3   8       40.29       30.67      9.52 o 
   4  -3   8     1367.95     1319.47     51.71 o 
   5  -3   8        6.26       -3.00     16.82 o 
   6  -3   8     1117.75      934.17     86.20 o 
   7  -3   8       10.64       15.62     35.45 o 
 -10  -2   8       23.12       19.08     30.14 o 
  -9  -2   8       50.20       49.77     19.57 o 
  -8  -2   8      372.23      362.77     36.68 o 
  -7  -2   8      326.86      271.84     27.67 o 
  -6  -2   8     3019.85     2965.99     90.84 o 
  -5  -2   8      681.01      626.45     27.93 o 
  -4  -2   8     2655.53     2803.88    107.69 o 
  -3  -2   8      382.65      415.13     21.23 o 
  -2  -2   8     4310.52     4793.90    103.87 o 
  -1  -2   8      879.39      873.78     32.65 o 
   0  -2   8     3307.70     3499.03    129.27 o 
   1  -2   8     2484.96     2511.17     67.31 o 
   2  -2   8     2380.93     2287.99     64.99 o 
   3  -2   8     1139.62     1145.55     43.33 o 
   4  -2   8     1166.89     1166.35     46.51 o 
   5  -2   8      631.19      672.40     37.05 o 
   6  -2   8      293.99      381.64     61.28 o 
   7  -2   8       20.80       31.88     26.88 o 
   8  -2   8       58.06      102.70     42.86 o 
  -9  -1   8       10.76       11.95     36.20 o 
  -8  -1   8      890.24      885.08     50.77 o 
  -7  -1   8        0.53        1.23     10.76 o 
  -6  -1   8     4197.10     4162.12    115.31 o 
  -5  -1   8        9.00       12.19     14.88 o 
  -4  -1   8     5531.35     5653.18    101.08 o 
  -3  -1   8        5.16       18.29      6.93 o 
  -2  -1   8    10390.03    10229.84    164.02 o 
  -1  -1   8      472.25      574.64     21.00 o 
   0  -1   8    12669.17    13057.34    203.32 o 
   1  -1   8      119.51       94.26     13.52 o 
   2  -1   8     5571.43     5442.82    118.79 o 
   3  -1   8      523.64      533.81     27.46 o 
   5  -1   8      244.69      206.34     21.91 o 
   6  -1   8     1234.02     1223.38     86.19 o 
   7  -1   8       30.99       72.79     38.23 o 
   8  -1   8      674.61      621.89     75.41 o 
  -9   0   8       19.96       37.67     21.42 o 
  -8   0   8      149.39      157.08     27.47 o 
  -7   0   8      141.05      145.50     26.80 o 
  -6   0   8     1396.14     1410.95     92.50 o 
  -5   0   8      555.54      602.83     34.71 o 
  -4   0   8      173.67      230.81     23.56 o 
  -3   0   8      745.94      762.03     23.12 o 
  -2   0   8     5095.66     5289.65     91.94 o 
  -1   0   8     1718.09     1749.82     44.96 o 
   0   0   8     1466.29     1474.48     33.39 o 
   1   0   8     1648.72     1618.46     35.70 o 
   2   0   8     5035.46     4986.69    145.54 o 
   3   0   8        1.14        4.90      6.47 o 
   4   0   8     1050.21     1048.58     39.93 o 
   5   0   8      593.01      629.89     34.08 o 
   6   0   8      796.11      931.58     42.63 o 
   7   0   8      143.23      109.67     39.53 o 
   8   0   8      526.79      521.84     65.00 o 
   9   0   8      124.68       78.93     42.97 o 
  -9   1   8        4.28        0.69     14.66 o 
  -8   1   8      528.54      503.09     43.94 o 
  -7   1   8       61.31       88.88     22.77 o 
  -6   1   8     2186.32     2236.90     77.76 o 
  -5   1   8      137.68      131.63     20.68 o 
  -4   1   8     5201.88     5203.63    127.48 o 
  -3   1   8      132.49      100.29     31.22 o 
  -2   1   8     9171.09     9320.13    148.79 o 
  -1   1   8      669.70      664.22     19.63 o 
   0   1   8    19721.02    18932.60    494.53 o 
   1   1   8      455.39      526.79     19.11 o 
   2   1   8    10581.67    10489.23    165.84 o 
   3   1   8        5.01        6.01      5.50 o 
   4   1   8     5329.90     5376.21     94.82 o 
   5   1   8        8.77       -4.47     14.77 o 
   6   1   8     4319.13     4355.22    144.06 o 
   7   1   8       48.46       24.86     12.21 o 
   8   1   8       43.93       79.61     32.77 o 
  -8   2   8        5.32       10.76     14.24 o 
  -7   2   8       72.21       42.36     16.44 o 
  -6   2   8     1007.38      941.34     47.71 o 
  -5   2   8      145.81      161.17     25.45 o 
  -4   2   8     1646.20     1568.71     57.32 o 
  -3   2   8      606.34      620.26     31.33 o 
  -2   2   8     7643.13     8011.22    130.74 o 
  -1   2   8      690.07      756.33     21.86 o 
   0   2   8     5120.83     5165.28    171.30 o 
   1   2   8      409.83      408.40     14.77 o 
   2   2   8     2267.29     2047.48     42.72 o 
   3   2   8      355.64      355.63     15.49 o 
   4   2   8     2735.08     2843.41     69.07 o 
   5   2   8      649.71      732.43     45.80 o 
   7   2   8      312.41      307.52     32.20 o 
   9   2   8       28.15       21.60     28.53 o 
  10   2   8       42.09       28.82     37.44 o 
  -8   3   8      397.77      432.75     41.79 o 
  -7   3   8       41.65       26.78     24.20 o 
  -6   3   8      944.40      970.39     52.85 o 
  -5   3   8       39.94       32.51     13.40 o 
  -4   3   8     2415.14     2346.96     73.84 o 
  -3   3   8      278.58      284.93     24.54 o 
  -2   3   8     5965.31     6187.73    219.45 o 
  -1   3   8      174.28      175.33     11.43 o 
   0   3   8    12466.37    12920.66    200.26 o 
   1   3   8      837.85      853.23     20.97 o 
   2   3   8     8367.73     8190.15    132.04 o 
   3   3   8      184.90      174.96     26.14 o 
   4   3   8      759.84      782.76     25.33 o 
   5   3   8       36.15       23.22      7.34 o 
   6   3   8      702.83      701.52     45.79 o 
   7   3   8       22.46       13.07     15.65 o 
   8   3   8      667.05      732.57     51.84 o 
  -7   4   8       17.06       10.20     26.07 o 
  -6   4   8      501.91      602.06     43.10 o 
  -5   4   8      126.49      142.96     23.10 o 
  -4   4   8      569.80      582.92     36.16 o 
  -3   4   8      299.98      344.48     28.73 o 
  -2   4   8      830.44      840.85     34.77 o 
  -1   4   8       62.90       66.73      8.26 o 
   0   4   8     1000.75      882.14     23.23 o 
   1   4   8      250.15      241.26     38.43 o 
   2   4   8     4511.45     4372.43    100.70 o 
   3   4   8      772.97      794.71     25.67 o 
   4   4   8     2696.66     2581.06     69.06 o 
   5   4   8      582.46      576.42     29.09 o 
   6   4   8      683.66      733.01     35.68 o 
   7   4   8        9.43        9.99      8.32 o 
  -6   5   8      422.44      393.91     40.82 o 
  -5   5   8       83.15       82.94     28.20 o 
  -4   5   8     1436.35     1597.79     65.80 o 
  -3   5   8      107.59       95.50     20.29 o 
  -2   5   8     4051.28     4428.75    113.02 o 
  -1   5   8      141.49      151.13     13.79 o 
   0   5   8     4967.03     5339.29    122.03 o 
   1   5   8       58.85       76.71     11.55 o 
   2   5   8       99.57       98.40     15.46 o 
   3   5   8      272.37      278.94     23.19 o 
   4   5   8     3112.83     3115.83    110.82 o 
   5   5   8      122.34      128.28     18.74 o 
   6   5   8     1738.86     1801.02     58.71 o 
   7   5   8      173.07      156.87     19.70 o 
   8   5   8      467.61      482.88     44.51 o 
   9   5   8       21.70       77.45     29.36 o 
  -6   6   8      339.11      322.58     63.90 o 
  -5   6   8        4.83        0.97     49.37 o 
  -4   6   8      458.09      431.50     65.11 o 
  -3   6   8        3.32       -6.99     21.03 o 
  -2   6   8     1627.19     1593.13    103.19 o 
  -1   6   8      232.02      207.39     45.85 o 
   0   6   8      952.31      988.71     41.13 o 
   1   6   8      167.16      190.49     19.55 o 
   2   6   8     4217.10     4426.03    108.50 o 
   3   6   8      405.23      399.19     27.82 o 
   4   6   8     1805.29     1736.91     57.35 o 
   5   6   8       15.52        8.09      7.65 o 
   6   6   8      256.93      208.59     23.58 o 
   7   6   8      137.33      159.53     32.06 o 
   8   6   8      446.19      525.31     50.40 o 
   9   6   8       11.38      -14.80     20.39 o 
  -5   7   8       21.18       63.76     38.21 o 
  -4   7   8      527.72      541.12     69.88 o 
  -3   7   8       52.73       19.90     37.42 o 
  -2   7   8     1253.90     1160.64     93.67 o 
  -1   7   8      120.63      112.83     35.80 o 
   0   7   8      275.25      330.33     52.84 o 
   1   7   8       71.68       62.26     15.29 o 
   2   7   8     2849.24     2957.19     85.18 o 
   3   7   8      115.80      120.89     18.25 o 
   4   7   8     1745.54     1782.88     62.19 o 
   5   7   8       10.49       27.16     15.93 o 
   6   7   8     1274.75     1302.01     53.84 o 
   7   7   8       90.74       57.18     15.31 o 
   8   7   8       12.22        5.04     10.53 o 
   9   7   8        0.10        0.66     12.37 o 
  -4   8   8       40.51      -15.88     57.04 o 
  -3   8   8      145.89      117.19     45.68 o 
  -2   8   8      462.54      543.79     65.62 o 
  -1   8   8       49.74       58.11     37.21 o 
   0   8   8     1325.51     1384.16     97.17 o 
   1   8   8       40.00       46.52     26.64 o 
   2   8   8      777.95      807.75     41.04 o 
   3   8   8        6.03        4.24      9.88 o 
   4   8   8      948.86      998.18     46.09 o 
   5   8   8       69.47       67.71     19.73 o 
   6   8   8      434.37      412.81     31.92 o 
   7   8   8      139.12      127.66     21.10 o 
   8   8   8      591.66      519.59     39.39 o 
   9   8   8       17.29       -3.26     20.12 o 
  10   8   8      103.36      108.12     44.99 o 
  -3   9   8       23.58       44.84     34.27 o 
  -2   9   8       21.96       55.83     34.98 o 
  -1   9   8        8.07       32.44     46.92 o 
   0   9   8      537.00      568.51     67.17 o 
   1   9   8      119.46       69.67     18.18 o 
   2   9   8      691.08      624.53     64.30 o 
   3   9   8       35.01       27.26     17.98 o 
   4   9   8      964.70     1041.76     66.24 o 
   5   9   8       13.38        9.03     12.46 o 
   6   9   8        0.09       17.16     10.75 o 
   7   9   8       19.73       -2.61     25.26 o 
   8   9   8      249.06      238.07     30.94 o 
   9   9   8        4.04      -18.40     21.64 o 
  -2  10   8      590.15      531.50     77.34 o 
  -1  10   8        0.13       14.88     26.07 o 
   0  10   8      325.44      409.45     63.64 o 
   1  10   8        2.80       -6.29     19.10 o 
   2  10   8      148.95      181.56     49.26 o 
   3  10   8       59.31       75.61     38.08 o 
   4  10   8      272.27      256.20     45.07 o 
   5  10   8       74.84       81.81     19.97 o 
   6  10   8      199.70      233.54     29.57 o 
   7  10   8       25.65       17.63     27.69 o 
   8  10   8      110.40       94.41     21.51 o 
   9  10   8        0.01        7.84     15.41 o 
   0  11   8      232.37      321.57     62.03 o 
   1  11   8        3.08       16.05     50.88 o 
   2  11   8       55.19       46.52     31.12 o 
   3  11   8        0.04       -4.06     11.77 o 
   4  11   8       20.25       18.70     23.50 o 
   5  11   8        5.44       29.90     37.21 o 
   6  11   8       77.06      103.63     40.19 o 
   7  11   8        1.71        3.78     31.70 o 
   8  11   8       42.74       61.74     34.63 o 
   2  12   8       94.16      156.52     45.21 o 
   3  12   8        1.64        5.04     21.43 o 
   4  12   8      367.60      413.91     41.77 o 
   5  12   8        3.13        1.43     13.48 o 
   6  12   8       64.48       71.41     21.17 o 
  -7 -11   9       13.59       40.86     24.55 o 
  -6 -11   9       42.02       48.42     17.65 o 
  -5 -11   9       85.06      115.89     26.49 o 
  -4 -11   9       80.69       35.54     16.52 o 
  -3 -11   9        2.83       10.78     14.62 o 
  -2 -11   9       67.43       32.12     17.20 o 
  -8 -10   9      103.16      118.56     19.88 o 
  -7 -10   9       16.12       53.22     28.59 o 
  -6 -10   9      320.82      281.83     25.96 o 
  -5 -10   9       48.15       28.75     14.54 o 
  -4 -10   9      211.52      224.26     28.24 o 
  -3 -10   9      136.11      123.10     25.90 o 
  -2 -10   9      293.45      271.42     35.79 o 
  -1 -10   9       91.79      122.71     24.86 o 
   0 -10   9       49.67       47.67     17.41 o 
  -9  -9   9       56.07       81.70     26.29 o 
  -8  -9   9       47.96       89.69     18.93 o 
  -7  -9   9       68.86       62.01     25.27 o 
  -6  -9   9      206.57      224.96     23.30 o 
  -5  -9   9      110.12      103.48     16.91 o 
  -4  -9   9      265.73      243.03     30.00 o 
  -3  -9   9       59.06       54.70     19.86 o 
  -2  -9   9      714.90      770.26     45.25 o 
  -1  -9   9       64.83       45.89     18.43 o 
   0  -9   9      467.82      493.05     40.74 o 
   1  -9   9       36.23       78.10     27.20 o 
   2  -9   9      118.62      144.13     44.63 o 
  -9  -8   9       12.13       10.88     20.92 o 
  -8  -8   9       57.17       80.65     17.49 o 
  -7  -8   9       54.56       56.51     13.83 o 
  -6  -8   9      519.51      493.59     28.44 o 
  -5  -8   9      243.50      212.43     21.34 o 
  -4  -8   9     1206.25     1133.80     52.98 o 
  -3  -8   9        1.35       10.57      9.08 o 
  -2  -8   9       73.38       89.13     18.96 o 
  -1  -8   9      150.63      234.43     52.44 o 
   0  -8   9      254.93      204.03     28.40 o 
   1  -8   9      119.56      127.14     23.42 o 
   2  -8   9      197.47      193.00     42.05 o 
   3  -8   9      107.50      117.14     44.27 o 
  -9  -7   9       60.04       83.21     21.78 o 
  -8  -7   9      464.56      486.80     43.33 o 
  -7  -7   9       40.50      -27.50     27.50 o 
  -6  -7   9      594.38      571.74     38.38 o 
  -5  -7   9       78.96      105.75     15.26 o 
  -4  -7   9      893.99      843.00     33.77 o 
  -3  -7   9       60.09       75.33     14.02 o 
  -2  -7   9      981.54     1043.39     38.16 o 
  -1  -7   9      203.19      193.92     24.90 o 
   0  -7   9     1497.67     1398.79     59.31 o 
   1  -7   9       77.43       61.80     17.20 o 
   2  -7   9     1160.54     1064.26     69.58 o 
   3  -7   9       34.08       77.13     36.93 o 
   4  -7   9      566.65      699.40     75.84 o 
 -10  -6   9      161.49      170.64     30.98 o 
  -9  -6   9       32.61        8.57     22.54 o 
  -8  -6   9      352.21      334.23     32.27 o 
  -7  -6   9      199.29      184.45     26.21 o 
  -6  -6   9      422.68      424.59     28.64 o 
  -5  -6   9      326.62      335.82     24.33 o 
  -4  -6   9      743.25      734.69     62.87 o 
  -3  -6   9      310.14      302.93     26.24 o 
  -2  -6   9      624.38      617.77     27.48 o 
  -1  -6   9      433.16      422.61     30.54 o 
   0  -6   9      745.86      730.01     40.19 o 
   1  -6   9      463.05      450.51     34.32 o 
   2  -6   9      495.71      429.84     41.82 o 
   3  -6   9      168.14      188.68     26.73 o 
   4  -6   9        8.05       15.26     23.86 o 
   5  -6   9       42.15        3.72     22.77 o 
 -10  -5   9      154.65      126.76     28.87 o 
  -9  -5   9       76.76      112.20     36.23 o 
  -8  -5   9      284.44      318.73     42.78 o 
  -7  -5   9      153.82      165.00     21.99 o 
  -6  -5   9     1681.86     1575.80     46.66 o 
  -5  -5   9       55.64       34.57     12.26 o 
  -4  -5   9     3480.38     3430.69     94.04 o 
  -3  -5   9       16.04       22.19      8.05 o 
  -2  -5   9     3305.99     3278.41     70.39 o 
  -1  -5   9        0.15        7.31      6.28 o 
   0  -5   9     6931.86     6706.10    155.09 o 
   1  -5   9      195.40      218.45     23.85 o 
   2  -5   9     3834.78     3676.57    101.78 o 
   3  -5   9       66.17       45.64     12.05 o 
   4  -5   9     1227.84     1237.54     93.30 o 
   5  -5   9       33.74       86.12     44.23 o 
   6  -5   9      394.04      339.20     65.35 o 
 -10  -4   9      138.52      124.97     31.75 o 
  -9  -4   9       55.76       68.04     19.54 o 
  -8  -4   9      506.03      436.13     41.93 o 
  -7  -4   9       44.62       65.84     17.33 o 
  -6  -4   9      634.20      665.44     39.13 o 
  -5  -4   9      187.99      169.84     16.01 o 
  -4  -4   9     1157.22     1134.55     35.38 o 
  -3  -4   9      825.58      830.26     28.83 o 
  -2  -4   9      632.42      675.39     25.57 o 
  -1  -4   9      894.10      864.84     35.36 o 
   0  -4   9      450.59      478.60     19.87 o 
   1  -4   9      712.71      693.42     34.93 o 
   2  -4   9       99.08      101.14     16.76 o 
   3  -4   9      242.58      251.85     25.68 o 
   4  -4   9      939.14      808.00     43.00 o 
   5  -4   9      302.45      246.50     45.57 o 
   6  -4   9      298.04      257.55     51.70 o 
   7  -4   9      100.38      100.83     49.79 o 
 -10  -3   9      111.62      131.15     50.55 o 
  -9  -3   9       36.70       31.18     17.78 o 
  -8  -3   9      523.19      466.28     38.66 o 
  -7  -3   9      216.40      207.67     34.15 o 
  -6  -3   9     1821.22     1846.11     68.40 o 
  -5  -3   9       74.61       79.37     13.78 o 
  -4  -3   9     3245.90     3177.90     66.78 o 
  -3  -3   9      790.50      869.07     37.03 o 
  -2  -3   9     7544.60     7235.59    124.81 o 
  -1  -3   9      433.79      477.00     19.35 o 
   0  -3   9     9852.28     9638.29    158.75 o 
   1  -3   9       12.61       -6.90     11.42 o 
   2  -3   9     7404.38     7096.34    208.06 o 
   3  -3   9        1.66        5.78      8.73 o 
   4  -3   9     1890.46     1831.99     64.19 o 
   5  -3   9        0.37      -13.50     17.72 o 
   6  -3   9     1452.61     1560.38    110.56 o 
   7  -3   9        6.15       -6.50     34.73 o 
  -9  -2   9      101.61      120.17     26.46 o 
  -8  -2   9      355.67      347.71     36.97 o 
  -7  -2   9       61.83       66.20     19.36 o 
  -6  -2   9      374.64      423.85     33.64 o 
  -5  -2   9      734.23      876.29     57.32 o 
  -4  -2   9     1779.46     1706.36     50.62 o 
  -3  -2   9     1531.53     1486.08     38.77 o 
  -2  -2   9      530.43      598.48     22.27 o 
  -1  -2   9      650.94      594.03     21.85 o 
   0  -2   9     1416.39     1556.70     78.24 o 
   1  -2   9     1021.51     1035.78     40.06 o 
   2  -2   9      901.09      900.24     37.47 o 
   3  -2   9      749.10      702.34     34.29 o 
   4  -2   9       64.69       21.00     10.05 o 
   5  -2   9      379.18      301.06     28.77 o 
   6  -2   9      112.70      160.53     44.20 o 
   7  -2   9       11.73        6.19     26.81 o 
   8  -2   9      110.37       89.65     39.54 o 
  -9  -1   9       11.04      -32.05     33.91 o 
  -8  -1   9      765.58      805.61     51.62 o 
  -7  -1   9        0.24      -10.33     10.33 o 
  -6  -1   9     1353.97     1357.14     57.26 o 
  -5  -1   9      117.91       77.39     19.45 o 
  -4  -1   9     6752.38     6554.71    115.40 o 
  -3  -1   9      607.68      682.62     23.39 o 
  -2  -1   9    12302.63    12212.27    194.55 o 
  -1  -1   9      681.85      726.99     23.93 o 
   0  -1   9     6235.33     6579.88    111.43 o 
   1  -1   9      473.39      552.30     18.04 o 
   2  -1   9     6263.68     6009.49    131.19 o 
   3  -1   9       30.56       30.58     10.74 o 
   4  -1   9     4686.17     4526.40    111.13 o 
   5  -1   9       29.56       20.88     14.54 o 
   6  -1   9     3159.11     3027.18     90.21 o 
   7  -1   9        1.02      -19.14     33.01 o 
   8  -1   9      458.49      639.20     75.93 o 
  -9   0   9      130.29       89.08     22.57 o 
  -8   0   9      507.53      569.08     42.92 o 
  -7   0   9      149.80      198.79     27.61 o 
  -6   0   9     1090.84     1003.04     80.94 o 
  -5   0   9      411.13      445.72     35.86 o 
  -4   0   9        0.71        2.62      8.24 o 
  -3   0   9      421.80      432.42     17.84 o 
  -2   0   9     2669.09     2717.36     55.49 o 
  -1   0   9     1891.89     1972.39     42.97 o 
   0   0   9     5319.14     5288.40     91.54 o 
   1   0   9     1966.07     2070.62     44.19 o 
   2   0   9     2778.69     2859.24     55.05 o 
   3   0   9      491.28      489.06     25.66 o 
   4   0   9      885.03      884.58     38.24 o 
   5   0   9       48.19       89.63     29.19 o 
   6   0   9      572.47      663.20     37.85 o 
   7   0   9      285.55      234.75     49.11 o 
   8   0   9      126.49      212.89     50.66 o 
   9   0   9       38.32      100.82     45.89 o 
  -9   1   9        0.22       29.22     17.56 o 
  -8   1   9      696.52      741.42     51.51 o 
  -7   1   9       29.57       47.87     20.84 o 
  -6   1   9     1260.08     1321.62     58.14 o 
  -5   1   9      254.61      220.75     24.27 o 
  -4   1   9     6615.37     6636.87    155.74 o 
  -3   1   9      528.81      509.96     49.67 o 
  -2   1   9     5420.14     5279.19     91.62 o 
  -1   1   9       11.02       12.17      4.81 o 
   0   1   9    12802.76    12473.45    335.54 o 
   1   1   9      675.26      684.91     22.71 o 
   2   1   9    12133.16    12021.42    189.79 o 
   3   1   9      594.63      663.33     20.77 o 
   4   1   9     6546.77     6399.38    139.37 o 
   5   1   9      122.27      103.49     18.80 o 
   6   1   9     1503.56     1596.22     75.27 o 
   7   1   9       20.36       17.60     12.26 o 
   8   1   9      164.64      125.58     41.58 o 
   9   1   9       18.20       24.10     50.95 o 
  -8   2   9      120.53       93.79     23.73 o 
  -7   2   9      104.13      111.32     23.29 o 
  -6   2   9      183.67      184.44     25.74 o 
  -5   2   9      655.60      759.16     43.39 o 
  -4   2   9     1155.33     1292.94     52.23 o 
  -3   2   9     1124.59     1133.99     44.39 o 
  -2   2   9     2362.71     2538.06     51.31 o 
  -1   2   9     2439.95     2542.40     50.87 o 
   0   2   9     3364.63     3398.59     79.57 o 
   1   2   9      441.16      454.27     16.48 o 
   2   2   9     1791.03     1751.95     39.25 o 
   3   2   9      121.79      111.15     10.76 o 
   4   2   9     1861.08     1745.88     49.22 o 
   5   2   9      713.28      712.54     35.05 o 
   6   2   9      378.76      406.32     27.75 o 
   7   2   9       59.13       43.80     21.00 o 
   9   2   9        2.61       32.50     31.03 o 
  -8   3   9      349.37      437.03     41.73 o 
  -7   3   9        8.83       14.25     24.20 o 
  -6   3   9     1174.21     1328.84     61.80 o 
  -5   3   9       90.89       66.49     17.42 o 
  -4   3   9     1373.64     1232.15     50.25 o 
  -3   3   9       32.82       51.56     12.57 o 
  -2   3   9     8662.48     8946.95    146.97 o 
  -1   3   9     1015.88     1102.13     28.85 o 
   0   3   9    10448.18    10125.01    161.05 o 
   1   3   9      107.63      113.82      8.11 o 
   2   3   9     8574.60     8565.27    138.84 o 
   3   3   9      673.36      659.72     44.63 o 
   4   3   9      802.22      846.48     27.43 o 
   5   3   9      116.66      105.27     12.38 o 
   6   3   9       38.42       63.80     14.24 o 
   7   3   9      215.15      160.86     30.05 o 
   8   3   9      505.28      576.21     48.56 o 
   9   3   9       36.17       47.23     34.31 o 
  -7   4   9       55.65       73.62     28.28 o 
  -6   4   9      340.51      324.76     34.20 o 
  -5   4   9       83.92       83.40     20.96 o 
  -4   4   9     1291.76     1211.68     53.00 o 
  -3   4   9      404.23      385.84     29.89 o 
  -2   4   9     1178.31     1137.10     42.11 o 
  -1   4   9      157.82      176.20     13.07 o 
   0   4   9     1483.59     1336.95     31.57 o 
   1   4   9     1134.96     1114.80     41.54 o 
   2   4   9     3351.82     3299.09     82.56 o 
   3   4   9      362.41      324.86     22.30 o 
   4   4   9     2912.01     3013.83     77.94 o 
   5   4   9      632.36      661.95     32.09 o 
   6   4   9      975.95      976.01     41.07 o 
   7   4   9       16.54       13.33     12.45 o 
   8   4   9      599.89      642.32     47.25 o 
  -6   5   9      489.70      494.06     45.74 o 
  -5   5   9        6.80       42.44     27.72 o 
  -4   5   9     2096.62     2146.14     78.24 o 
  -3   5   9       69.54       85.63     19.36 o 
  -2   5   9     3771.81     4021.92    172.86 o 
  -1   5   9      162.74      121.18     17.56 o 
   0   5   9     4277.10     4395.89    105.81 o 
   1   5   9      162.35      184.42     18.61 o 
   2   5   9      163.61      207.36     20.40 o 
   3   5   9       14.19        7.66      8.15 o 
   4   5   9     2983.75     2746.70    104.16 o 
   5   5   9      104.75      126.88     18.50 o 
   6   5   9     1521.73     1570.81     54.61 o 
   7   5   9      153.59      134.06     26.09 o 
   8   5   9      341.35      428.42     45.58 o 
   9   5   9       68.36       31.46     24.14 o 
  -6   6   9      208.00      167.15     56.88 o 
  -5   6   9       89.00      141.66     63.60 o 
  -4   6   9      158.58       92.20     39.64 o 
  -3   6   9      150.87      193.48     45.50 o 
  -2   6   9      636.75      642.36     68.07 o 
  -1   6   9       48.75       61.87     38.38 o 
   0   6   9     2821.68     3029.79     83.24 o 
   1   6   9      418.28      470.96     28.75 o 
   2   6   9     1299.18     1415.72     51.57 o 
   3   6   9      537.18      479.15     30.71 o 
   4   6   9      943.69      877.10     39.37 o 
   5   6   9       41.98       54.90     13.50 o 
   6   6   9      368.73      374.43     31.84 o 
   7   6   9      120.65      120.82     31.34 o 
   8   6   9      488.65      485.36     49.57 o 
   9   6   9       28.05       48.26     24.88 o 
  -5   7   9        1.63       12.52     35.96 o 
  -4   7   9      662.66      712.76     80.88 o 
  -3   7   9       74.54       75.84     45.59 o 
  -2   7   9     2282.79     2328.44    137.92 o 
  -1   7   9       15.89       26.27     25.03 o 
   0   7   9       74.08       95.96     18.32 o 
   1   7   9      107.16      105.02     17.81 o 
   2   7   9     2902.82     3016.21     87.51 o 
   3   7   9       34.54       43.90     15.16 o 
   4   7   9     2045.28     2052.70     68.58 o 
   5   7   9       73.30       72.24     18.33 o 
   6   7   9      718.54      799.02     43.13 o 
   7   7   9        7.88        6.11      9.75 o 
   8   7   9       80.03       67.49     17.51 o 
   9   7   9        8.94       24.44     17.36 o 
  10   7   9      127.60      207.29     44.40 o 
  -4   8   9      112.82      123.85     56.37 o 
  -3   8   9       35.18        6.32     43.36 o 
  -2   8   9      546.55      573.13     68.29 o 
  -1   8   9      148.96      171.30     42.87 o 
   0   8   9      840.34      857.97     79.33 o 
   1   8   9        0.95       16.22     11.40 o 
   2   8   9      580.80      549.73     36.23 o 
   3   8   9       19.88       28.82     12.21 o 
   4   8   9      806.51      792.25     56.92 o 
   5   8   9      111.40      103.83     22.15 o 
   6   8   9      716.63      710.00     41.72 o 
   7   8   9       36.98       55.59     17.48 o 
   8   8   9      378.70      388.91     33.12 o 
   9   8   9       53.11       62.80     33.12 o 
  -3   9   9       20.09       45.83     35.37 o 
  -2   9   9        1.61       -3.32     27.07 o 
  -1   9   9       62.32      116.81     46.62 o 
   0   9   9      415.91      505.79     67.04 o 
   1   9   9       42.60       20.20     28.15 o 
   2   9   9      723.12      897.36     77.88 o 
   3   9   9       14.01       38.06     18.53 o 
   4   9   9      793.59      784.02     57.64 o 
   5   9   9        6.66       -4.77     10.22 o 
   6   9   9        4.41        3.99     12.28 o 
   7   9   9       16.58       28.20     29.69 o 
   8   9   9      140.54      157.22     25.88 o 
   9   9   9       13.66      -20.29     20.29 o 
  -2  10   9      106.78      138.85     57.33 o 
  -1  10   9        4.77      -15.03     23.98 o 
   0  10   9      141.71      161.93     44.53 o 
   1  10   9        1.78       10.87     24.36 o 
   2  10   9      118.27      168.38     54.77 o 
   3  10   9       75.91       45.26     37.79 o 
   4  10   9      539.43      599.13     39.42 o 
   5  10   9       47.49       20.32     16.41 o 
   6  10   9      103.82      114.71     24.07 o 
   7  10   9        2.96      -13.78     25.10 o 
   8  10   9       46.01       21.76     12.11 o 
   9  10   9        0.60       -3.71     13.68 o 
   0  11   9      178.49      209.12     52.99 o 
   1  11   9       11.15       18.31     57.01 o 
   2  11   9        8.64       29.53     29.76 o 
   3  11   9       15.12       22.50     13.49 o 
   4  11   9       73.33       48.17     16.96 o 
   5  11   9        5.34      -23.29     41.60 o 
   6  11   9       53.48      101.44     45.39 o 
   7  11   9       54.33       70.54     22.65 o 
   8  11   9       32.03       44.29     23.79 o 
   3  12   9       15.41       29.92     22.67 o 
   4  12   9      210.27      272.74     36.48 o 
   5  12   9        2.52       17.02     13.81 o 
   6  12   9       51.64       90.53     23.62 o 
  -6 -11  10       64.85       54.44     18.39 o 
  -5 -11  10       33.78       92.98     27.66 o 
  -4 -11  10       48.02        1.46     13.81 o 
  -3 -11  10        6.22        5.61     14.85 o 
  -2 -11  10       37.33       25.65     17.90 o 
  -7 -10  10       23.03      -12.27     27.37 o 
  -6 -10  10      179.71      212.47     24.36 o 
  -5 -10  10       64.19       49.68     16.56 o 
  -4 -10  10      347.34      355.16     35.22 o 
  -3 -10  10       31.76       19.75     19.97 o 
  -2 -10  10      101.06       88.57     27.37 o 
  -1 -10  10       40.60       15.07     33.92 o 
   0 -10  10      100.34       76.27     22.72 o 
  -8  -9  10       44.28       56.67     19.00 o 
  -7  -9  10       43.80       -2.45     25.67 o 
  -6  -9  10      212.29      186.40     22.43 o 
  -5  -9  10       70.43       49.29     13.23 o 
  -4  -9  10      407.32      347.36     54.46 o 
  -3  -9  10       82.21       81.11     23.16 o 
  -2  -9  10      262.75      327.22     33.05 o 
  -1  -9  10       97.51       85.64     22.02 o 
   0  -9  10      698.20      760.18     49.23 o 
   1  -9  10       40.13       51.20     23.75 o 
   2  -9  10      228.99      310.09     61.88 o 
  -9  -8  10       22.44       -5.23     23.30 o 
  -8  -8  10      362.73      373.92     35.09 o 
  -7  -8  10       46.39       44.53     13.39 o 
  -6  -8  10      467.85      464.50     28.21 o 
  -5  -8  10       26.65       38.84     14.93 o 
  -4  -8  10      807.07      788.15     44.50 o 
  -3  -8  10       93.09       96.46     21.48 o 
  -2  -8  10      185.04      205.48     27.07 o 
  -1  -8  10       72.35      -13.54     40.96 o 
   0  -8  10      328.69      291.79     31.89 o 
   1  -8  10      125.98      106.47     22.56 o 
   2  -8  10      220.53      151.76     23.48 o 
   3  -8  10       32.58       19.22     37.53 o 
  -9  -7  10       44.93       22.79     15.99 o 
  -8  -7  10       47.96       38.75     16.52 o 
  -7  -7  10       56.14      -16.77     22.43 o 
  -6  -7  10      584.19      589.62     39.02 o 
  -5  -7  10      170.12      169.01     18.17 o 
  -4  -7  10      715.58      689.57     30.98 o 
  -3  -7  10      482.75      485.94     26.02 o 
  -2  -7  10      784.02      690.81     41.83 o 
  -1  -7  10       23.49       34.59     13.61 o 
   0  -7  10      681.21      704.37     44.53 o 
   1  -7  10        0.25        8.44     10.44 o 
   2  -7  10      663.58      531.01     41.11 o 
   3  -7  10       54.06       68.31     36.20 o 
   4  -7  10      543.64      632.33     75.93 o 
  -9  -6  10      115.66      150.64     34.39 o 
  -8  -6  10      300.37      311.92     31.33 o 
  -7  -6  10      103.46       56.30     22.53 o 
  -6  -6  10      154.01      198.41     20.14 o 
  -5  -6  10      194.03      200.48     19.45 o 
  -4  -6  10      680.05      643.38     29.48 o 
  -3  -6  10      350.24      312.13     26.53 o 
  -2  -6  10      709.23      699.66     29.74 o 
  -1  -6  10      479.20      486.31     33.01 o 
   0  -6  10     1168.85     1103.92     50.65 o 
   1  -6  10      415.75      438.12     33.67 o 
   2  -6  10      825.78      751.95     55.19 o 
   3  -6  10        0.92       -1.64      9.30 o 
   4  -6  10        2.13       15.34     25.01 o 
   5  -6  10       49.27       -1.98     23.08 o 
  -9  -5  10       57.37      113.77     39.01 o 
  -8  -5  10      674.38      761.44     63.78 o 
  -7  -5  10       49.12       29.14     15.23 o 
  -6  -5  10     1058.42     1005.91     36.84 o 
  -5  -5  10      320.63      341.19     21.21 o 
  -4  -5  10     2472.89     2440.37     75.98 o 
  -3  -5  10       65.26       53.55     10.79 o 
  -2  -5  10     2339.86     2263.21     54.98 o 
  -1  -5  10      292.09      300.20     28.68 o 
   0  -5  10     4767.61     4744.96    121.55 o 
   1  -5  10       58.61       61.13     17.22 o 
   2  -5  10     1903.59     1944.90     68.70 o 
   3  -5  10       54.54       62.52     16.88 o 
   4  -5  10     1062.46     1073.61     87.57 o 
   5  -5  10       15.15       31.79     47.66 o 
   6  -5  10      235.37      325.19     67.32 o 
  -9  -4  10       79.25       57.71     21.26 o 
  -8  -4  10      438.36      419.16     41.04 o 
  -7  -4  10      123.09      127.76     21.48 o 
  -6  -4  10      777.64      708.74     56.80 o 
  -5  -4  10      819.47      827.81     31.60 o 
  -4  -4  10      569.74      549.60     24.57 o 
  -3  -4  10      768.50      777.70     28.39 o 
  -2  -4  10     1318.65     1343.04     38.28 o 
  -1  -4  10     1232.79     1296.12     45.36 o 
   0  -4  10      163.73      175.93     21.52 o 
   1  -4  10      879.37      943.86     42.61 o 
   2  -4  10      156.70      138.70     19.91 o 
   3  -4  10      825.55      810.56     43.74 o 
   4  -4  10       96.19       97.77     19.96 o 
   5  -4  10      203.34      198.50     42.59 o 
   6  -4  10       20.23       81.75     38.45 o 
  -9  -3  10       18.82       22.34     18.19 o 
  -8  -3  10      335.50      446.44     39.08 o 
  -7  -3  10      413.97      405.28     35.10 o 
  -6  -3  10      673.67      696.42     40.53 o 
  -5  -3  10        1.87       -1.84      6.60 o 
  -4  -3  10     3157.00     3217.12     82.48 o 
  -3  -3  10      202.81      224.76     35.29 o 
  -2  -3  10     8276.20     8493.94    144.49 o 
  -1  -3  10       97.71      102.41     11.70 o 
   0  -3  10     8835.21     8755.94    183.22 o 
   1  -3  10      155.88      152.28     19.39 o 
   2  -3  10     6780.10     6528.04    149.19 o 
   3  -3  10       11.90       15.03     10.15 o 
   4  -3  10      657.36      772.65     80.90 o 
   5  -3  10       77.36       63.53     15.95 o 
   6  -3  10     1189.69     1358.03    104.88 o 
   7  -3  10       19.17       51.79     39.30 o 
  -9  -2  10       63.45       44.29     19.55 o 
  -8  -2  10      261.26      315.04     35.59 o 
  -7  -2  10      289.87      262.78     29.28 o 
  -6  -2  10      601.79      646.34     41.86 o 
  -5  -2  10      523.70      449.70     31.47 o 
  -4  -2  10      896.49      981.96     32.73 o 
  -3  -2  10     1026.30     1065.57     32.83 o 
  -2  -2  10      769.10      781.55     26.73 o 
  -1  -2  10     1145.78     1101.75     31.85 o 
   0  -2  10      984.59     1062.36     38.93 o 
   1  -2  10     1451.27     1535.97     51.99 o 
   2  -2  10       43.80       42.26     14.18 o 
   3  -2  10      941.71      895.48     40.32 o 
   4  -2  10     1311.94     1265.64     50.61 o 
   5  -2  10      392.28      306.45     29.09 o 
   6  -2  10      101.87       52.72     29.91 o 
   7  -2  10       91.39       56.61     33.22 o 
   8  -2  10       26.90       23.25     27.65 o 
  -9  -1  10       18.42       53.69     41.86 o 
  -8  -1  10      611.64      626.44     52.23 o 
  -7  -1  10        4.22       14.77     13.13 o 
  -6  -1  10     1837.83     1840.95     69.42 o 
  -5  -1  10       86.95       77.35     19.70 o 
  -4  -1  10     7476.58     7510.86    130.79 o 
  -3  -1  10      222.14      191.84     13.75 o 
  -2  -1  10    13154.14    12524.02    200.43 o 
  -1  -1  10      398.02      466.55     20.39 o 
   0  -1  10     4493.49     4601.52     84.13 o 
   1  -1  10      129.59      147.59     11.65 o 
   2  -1  10     5157.39     4992.24    115.00 o 
   3  -1  10       24.62       17.86      9.64 o 
   4  -1  10     5493.58     5269.70    126.23 o 
   5  -1  10       38.54       -6.19     10.70 o 
   6  -1  10     1791.08     1848.88     67.76 o 
   7  -1  10       15.23      -15.57     31.76 o 
   8  -1  10      614.72      577.59     76.40 o 
  -9   0  10       38.55       40.85     21.98 o 
  -8   0  10      121.23      201.60     29.66 o 
  -7   0  10      293.37      269.43     30.91 o 
  -6   0  10      567.96      583.54     65.22 o 
  -5   0  10      406.84      485.74     33.69 o 
  -4   0  10       82.99       74.03     15.21 o 
  -3   0  10     1125.85     1214.85     33.08 o 
  -2   0  10     1746.49     1772.96     42.09 o 
  -1   0  10      997.11      977.80     28.42 o 
   0   0  10     9458.73    10343.75    166.38 o 
   1   0  10      985.01      972.63     27.74 o 
   2   0  10     1762.28     1884.31     41.07 o 
   3   0  10      544.15      580.30     31.40 o 
   4   0  10      896.55      938.58     39.75 o 
   5   0  10      908.89      957.95     42.87 o 
   6   0  10      158.55      253.50     27.53 o 
   7   0  10      140.53      138.70     43.77 o 
   8   0  10      202.85      244.51     52.89 o 
   9   0  10      117.34       99.23     44.60 o 
  -8   1  10      466.83      493.70     44.77 o 
  -7   1  10        1.01      -15.07     19.10 o 
  -6   1  10     3205.89     3035.61     97.13 o 
  -5   1  10       29.58       63.40     17.18 o 
  -4   1  10     4750.06     4906.54    124.69 o 
  -3   1  10       49.63       96.31     33.91 o 
  -2   1  10     7028.92     7172.82    120.64 o 
  -1   1  10       78.91       94.07      9.38 o 
   0   1  10     7859.00     7360.15    210.14 o 
   1   1  10      389.57      499.12     20.70 o 
   2   1  10    13138.27    13407.76    211.33 o 
   3   1  10      232.33      216.54     12.37 o 
   4   1  10     7350.31     7193.51    155.19 o 
   5   1  10       83.74       81.86     18.13 o 
   6   1  10     2667.16     1603.51     77.24 o 
   7   1  10       15.35       27.80     12.90 o 
   8   1  10       77.12       24.06     26.69 o 
   9   1  10       19.40      -15.38     50.11 o 
  -8   2  10        2.68       13.04     15.12 o 
  -7   2  10       84.59       99.71     22.78 o 
  -6   2  10        4.81       19.45     14.03 o 
  -5   2  10      372.55      397.80     33.00 o 
  -4   2  10       63.18       68.13     20.07 o 
  -3   2  10      766.28      906.30     40.11 o 
  -2   2  10      883.44      889.92     26.10 o 
  -1   2  10     1031.54     1071.15     29.16 o 
   0   2  10     1484.52     1394.91     43.74 o 
   1   2  10      599.97      562.09     19.49 o 
   2   2  10      584.54      480.84     19.14 o 
   3   2  10      205.97      255.71     16.64 o 
   4   2  10      933.99      944.28     52.86 o 
   5   2  10      500.85      517.31     31.02 o 
   6   2  10      614.51      615.51     35.29 o 
   7   2  10      279.23      353.30     49.45 o 
   8   2  10      266.69      305.49     54.67 o 
   9   2  10       27.62       21.66     29.30 o 
  -7   3  10       10.74       33.30     28.99 o 
  -6   3  10     1125.36     1062.19     56.43 o 
  -5   3  10       33.62       16.56     11.00 o 
  -4   3  10     1641.37     1789.35     63.98 o 
  -3   3  10      275.48      262.74     25.45 o 
  -2   3  10     7418.07     7393.46    164.73 o 
  -1   3  10       12.56        2.54      8.58 o 
   0   3  10     9824.98     9797.29    157.86 o 
   1   3  10      438.80      400.58     15.52 o 
   2   3  10     7425.15     7401.52    123.55 o 
   3   3  10      755.08      797.65     34.29 o 
   4   3  10     1837.96     1850.89     44.79 o 
   5   3  10       60.18       41.91     12.12 o 
   6   3  10      516.36      470.23     34.80 o 
   7   3  10      395.40      341.25     40.17 o 
  -7   4  10      371.72       41.49     27.35 o 
  -6   4  10      152.94      171.67     28.55 o 
  -5   4  10      173.68      151.70     23.37 o 
  -4   4  10      890.28      787.53     42.73 o 
  -3   4  10      364.07      422.62     32.49 o 
  -2   4  10     1428.67     1363.45     47.86 o 
  -1   4  10      203.13      208.12     13.99 o 
   0   4  10     2906.86     2963.10     75.50 o 
   1   4  10      856.91      870.62     37.21 o 
   2   4  10      641.87      678.50     32.19 o 
   3   4  10      810.59      815.46     35.74 o 
   4   4  10     1188.15     1197.33     43.50 o 
   5   4  10      181.90      193.72     19.75 o 
   6   4  10      644.66      634.37     49.67 o 
   7   4  10        5.71       -4.44      9.26 o 
   8   4  10      463.73      490.56     50.87 o 
  -6   5  10      311.01      444.12     74.88 o 
  -5   5  10       84.17      148.52     52.66 o 
  -4   5  10     2144.27     1928.75    122.44 o 
  -3   5  10      277.33      233.96     45.01 o 
  -2   5  10     2250.75     2288.61    122.40 o 
  -1   5  10      117.63      148.39     17.97 o 
   0   5  10     5315.31     5763.41    132.21 o 
   1   5  10      147.06      179.14     19.41 o 
   2   5  10     1266.23     1254.34     45.45 o 
   3   5  10      370.62      388.61     28.18 o 
   4   5  10     3382.54     3628.65     95.96 o 
   5   5  10       57.74       39.58     15.66 o 
   6   5  10     1611.84     1580.34     55.70 o 
   7   5  10      146.76      140.17     26.51 o 
   8   5  10      275.88      300.84     38.78 o 
   9   5  10       74.80       51.79     33.45 o 
  -5   6  10       53.60       27.23     59.93 o 
  -4   6  10      394.38      406.39     66.36 o 
  -3   6  10       19.17       27.66     28.54 o 
  -2   6  10      554.12      528.33     65.92 o 
  -1   6  10      355.10      445.71     60.05 o 
   0   6  10      379.70      407.09     28.12 o 
   1   6  10      733.66      804.99     38.07 o 
   2   6  10      419.92      415.25     29.10 o 
   3   6  10      229.17      256.21     25.42 o 
   4   6  10     1163.22     1200.41     48.05 o 
   5   6  10        0.70       -4.16      5.76 o 
   6   6  10      489.18      492.42     33.70 o 
   7   6  10      190.35      209.38     36.41 o 
   8   6  10      349.89      426.57     46.33 o 
   9   6  10       31.11       23.21     25.87 o 
  -5   7  10       51.24       -2.87     38.15 o 
  -4   7  10     1006.10     1083.77     97.52 o 
  -3   7  10       53.76       14.34     40.86 o 
  -2   7  10     1210.68     1260.65    102.30 o 
  -1   7  10      132.29      146.20     40.08 o 
   0   7  10      723.31      760.43     68.74 o 
   1   7  10       35.87       37.01     24.17 o 
   2   7  10     2005.52     2160.44     71.83 o 
   3   7  10      289.38      275.00     24.62 o 
   4   7  10      919.14      952.36     44.38 o 
   5   7  10       58.32       53.62     16.52 o 
   6   7  10      954.01      962.73     47.61 o 
   7   7  10       78.08       96.95     18.35 o 
   8   7  10        0.99        8.87     14.22 o 
   9   7  10        1.50      -14.56     14.56 o 
  10   7  10        0.01        0.39     18.49 o 
  -4   8  10      208.82      235.37     62.68 o 
  -3   8  10       90.20      103.15     47.87 o 
  -2   8  10      216.97      212.06     48.39 o 
  -1   8  10       49.97      123.73     45.32 o 
   0   8  10      713.08      693.89     73.14 o 
   1   8  10      294.40      283.20     35.84 o 
   2   8  10      419.66      430.58     36.10 o 
   3   8  10        0.01       -9.45      9.45 o 
   4   8  10     1239.52     1304.46     73.91 o 
   5   8  10       16.16       15.54     16.99 o 
   6   8  10      451.15      458.48     33.55 o 
   7   8  10       90.84      101.01     19.58 o 
   8   8  10      205.10      180.40     25.82 o 
   9   8  10       12.83       48.91     30.96 o 
  -3   9  10        6.83       54.13     35.97 o 
  -2   9  10       11.76       47.21     35.46 o 
  -1   9  10       11.04       49.42     56.86 o 
   0   9  10      462.74      500.31     65.25 o 
   1   9  10       66.90       37.87     31.69 o 
   2   9  10      948.98     1102.25     52.44 o 
   3   9  10      102.83       85.85     21.80 o 
   4   9  10      172.45      153.37     31.70 o 
   5   9  10       22.60       34.76     14.12 o 
   6   9  10       20.06       32.28     14.20 o 
   7   9  10       45.31       44.07     28.72 o 
   8   9  10      158.22      180.14     30.30 o 
   9   9  10        3.12      -13.02     25.81 o 
  -1  10  10        5.19       11.05     29.67 o 
   0  10  10      130.18      139.57     42.93 o 
   1  10  10        0.32        5.31     22.86 o 
   2  10  10      284.24      328.31     61.70 o 
   3  10  10       34.26       48.68     35.24 o 
   4  10  10      195.38      168.31     23.89 o 
   5  10  10        0.37        9.94     16.25 o 
   6  10  10      379.41      389.75     37.57 o 
   7  10  10       29.35       48.35     32.23 o 
   8  10  10       65.62       70.73     19.84 o 
   0  11  10      205.69      172.78     55.16 o 
   1  11  10        2.27       42.91     57.06 o 
   2  11  10        4.98        0.59     24.17 o 
   3  11  10        8.28       20.75     15.23 o 
   4  11  10       23.68        7.99     24.87 o 
   5  11  10        4.79       62.96     40.70 o 
   6  11  10       59.00      110.37     27.53 o 
   7  11  10       21.56       15.36     19.20 o 
   4  12  10       74.06      106.67     46.93 o 
   5  12  10        2.21       -4.72     14.70 o 
  -5 -11  11       70.63      111.05     48.44 o 
  -4 -11  11        9.32        4.74     15.20 o 
  -7 -10  11       10.49      -19.42     24.82 o 
  -6 -10  11      154.57      132.17     22.36 o 
  -5 -10  11       14.67       10.95     19.61 o 
  -4 -10  11      300.72      348.01     34.36 o 
  -3 -10  11       53.37       54.53     22.38 o 
  -2 -10  11       93.68       37.52     27.91 o 
  -1 -10  11       18.45       27.95     39.79 o 
   0 -10  11       82.04       77.52     23.30 o 
  -8  -9  11       51.45       63.41     19.52 o 
  -7  -9  11       77.66      109.30     30.63 o 
  -6  -9  11       86.82       54.08     14.27 o 
  -5  -9  11       48.90       42.04     12.84 o 
  -4  -9  11      259.02      168.05     45.23 o 
  -3  -9  11      207.74      162.73     26.50 o 
  -2  -9  11      688.00      693.41     46.33 o 
  -1  -9  11       50.33       28.40     18.63 o 
   0  -9  11      280.06      248.93     31.74 o 
   1  -9  11       34.22       44.26     25.77 o 
  -9  -8  11        9.15      -16.77     37.39 o 
  -8  -8  11      261.96      240.19     30.44 o 
  -7  -8  11       15.47       13.18     12.96 o 
  -6  -8  11      510.32      530.87     30.76 o 
  -5  -8  11      177.31      197.60     20.78 o 
  -4  -8  11      401.83      398.68     35.00 o 
  -3  -8  11      149.69      130.85     22.03 o 
  -2  -8  11      257.25      254.52     31.05 o 
  -1  -8  11      272.73      255.61     32.29 o 
   0  -8  11      627.45      616.86     42.95 o 
   1  -8  11      239.51      170.49     26.55 o 
   2  -8  11       50.53       52.49     18.71 o 
   3  -8  11       58.88       27.46     38.52 o 
  -9  -7  11       54.78       87.10     32.78 o 
  -8  -7  11      183.86      200.50     30.15 o 
  -7  -7  11      168.44      172.02     28.79 o 
  -6  -7  11      254.79      239.71     28.59 o 
  -5  -7  11      218.37      233.79     21.10 o 
  -4  -7  11      925.15      932.13     36.58 o 
  -3  -7  11      417.88      387.21     24.48 o 
  -2  -7  11     1795.72     1754.67     68.65 o 
  -1  -7  11      108.49       90.91     27.73 o 
   0  -7  11      790.24      840.23     49.48 o 
   1  -7  11       61.09       28.29     14.14 o 
   2  -7  11     1139.69      986.23     54.46 o 
   3  -7  11       26.95       12.49     39.59 o 
   4  -7  11      534.24      600.83     75.05 o 
  -9  -6  11       33.15       41.17     24.29 o 
  -8  -6  11      511.21      637.74     62.28 o 
  -7  -6  11       90.88       75.55     23.86 o 
  -6  -6  11      328.94      322.20     25.98 o 
  -5  -6  11      295.49      326.61     25.35 o 
  -4  -6  11      266.44      294.49     23.49 o 
  -3  -6  11      410.83      401.16     23.62 o 
  -2  -6  11     2485.49     2449.30     80.57 o 
  -1  -6  11      227.07      224.52     23.49 o 
   0  -6  11      158.06      169.58     23.15 o 
   1  -6  11      238.81      303.96     30.11 o 
   2  -6  11      337.00      241.11     35.62 o 
   3  -6  11      199.68      186.65     27.64 o 
   4  -6  11        0.49       -7.88     20.68 o 
   5  -6  11       50.32       46.25     32.91 o 
  -9  -5  11       50.19       62.15     36.73 o 
  -8  -5  11      324.26      298.67     43.56 o 
  -7  -5  11      312.62      334.89     41.51 o 
  -6  -5  11     1180.66     1146.20     40.03 o 
  -5  -5  11       22.08       12.80     11.58 o 
  -4  -5  11     2626.04     2803.59     84.19 o 
  -3  -5  11      178.92      192.02     17.99 o 
  -2  -5  11     1909.35     1809.19     48.24 o 
  -1  -5  11       12.98       13.48     10.86 o 
   0  -5  11     1881.99     1843.77     66.76 o 
   1  -5  11      229.30      174.66     23.44 o 
   2  -5  11     2579.67     2431.40     80.27 o 
   3  -5  11      228.39      177.27     22.86 o 
   4  -5  11      970.77      910.04     49.34 o 
   5  -5  11        8.67       -9.45     46.47 o 
  -9  -4  11       48.70       33.61     19.17 o 
  -8  -4  11      380.57      343.38     38.34 o 
  -7  -4  11      142.17      120.78     22.25 o 
  -6  -4  11      442.51      450.79     47.50 o 
  -5  -4  11      258.67      254.59     23.61 o 
  -4  -4  11     1076.62     1070.55     35.92 o 
  -3  -4  11     1225.84     1216.26     37.37 o 
  -2  -4  11     1064.45     1055.92     34.27 o 
  -1  -4  11      636.90      680.45     27.59 o 
   0  -4  11      216.47      217.61     23.97 o 
   1  -4  11      669.76      672.52     36.57 o 
   2  -4  11        2.70       -6.96      8.00 o 
   3  -4  11      393.79      422.91     33.52 o 
   4  -4  11      181.10      145.69     20.17 o 
   5  -4  11      256.93      239.33     45.20 o 
   6  -4  11       10.13      -31.07     31.07 o 
  -9  -3  11       63.88       39.19     21.19 o 
  -8  -3  11      506.02      412.62     38.44 o 
  -7  -3  11       84.14       92.86     25.08 o 
  -6  -3  11      804.61      810.90     45.13 o 
  -5  -3  11      110.52       93.32     14.04 o 
  -4  -3  11     2538.66     2522.17     60.28 o 
  -3  -3  11      135.03       81.09     29.21 o 
  -2  -3  11     6056.99     5802.30    131.05 o 
  -1  -3  11       29.06       24.33     13.94 o 
   0  -3  11     6121.91     6021.97    137.82 o 
   1  -3  11       19.45       16.81     14.10 o 
   2  -3  11     6605.61     6253.52    146.62 o 
   3  -3  11       31.51       25.91     11.36 o 
   4  -3  11     1655.86     1583.21     61.13 o 
   5  -3  11       16.39       -1.81     11.13 o 
   6  -3  11      912.52      797.26     83.19 o 
   7  -3  11        3.26       41.14     40.32 o 
  -9  -2  11       94.76       95.15     25.42 o 
  -8  -2  11      283.62      264.63     34.03 o 
  -7  -2  11      206.59      215.10     26.97 o 
  -6  -2  11     1158.97     1053.90     51.31 o 
  -5  -2  11      670.41      672.42     38.69 o 
  -4  -2  11     1365.06     1468.29     41.86 o 
  -3  -2  11      366.74      370.42     23.17 o 
  -2  -2  11      215.35      227.52     18.01 o 
  -1  -2  11      291.56      343.87     19.56 o 
   0  -2  11      471.16      529.65     29.42 o 
   1  -2  11     1669.39     1719.74     58.02 o 
   2  -2  11      305.59      278.96     23.60 o 
   3  -2  11      721.31      640.92     34.86 o 
   4  -2  11       21.97       -2.26     13.42 o 
   5  -2  11      405.28      488.36     60.32 o 
   6  -2  11      291.77      270.54     56.07 o 
   7  -2  11       39.86       17.89     25.95 o 
  -9  -1  11       18.81      -23.22     38.66 o 
  -8  -1  11      407.03      464.16     46.70 o 
  -7  -1  11       20.68       16.63     15.09 o 
  -6  -1  11      989.09     1144.17     53.83 o 
  -5  -1  11      171.91      238.76     26.50 o 
  -4  -1  11     4524.63     4515.14     88.31 o 
  -3  -1  11       78.61       69.93     11.13 o 
  -2  -1  11     8347.37     8528.15    172.03 o 
  -1  -1  11     1117.05     1118.34     33.20 o 
   0  -1  11     3299.63     3578.31     70.42 o 
   1  -1  11      185.46      247.32     22.72 o 
   2  -1  11     4248.73     3934.30     97.72 o 
   3  -1  11        2.71       -4.71      7.72 o 
   4  -1  11     2752.60     2691.25     79.88 o 
   5  -1  11       12.42       15.33     14.02 o 
   6  -1  11     1727.61     1726.96     65.26 o 
   7  -1  11       12.80        6.14     34.56 o 
   8  -1  11      739.93      776.22     88.00 o 
  -9   0  11      122.62      129.09     26.91 o 
  -8   0  11      196.56      211.20     30.94 o 
  -7   0  11      146.10      143.40     28.92 o 
  -6   0  11      160.37      187.63     44.43 o 
  -5   0  11      296.41      298.93     29.70 o 
  -4   0  11      648.06      637.50     35.14 o 
  -3   0  11      888.23      929.63     29.01 o 
  -2   0  11      336.26      411.65     19.61 o 
  -1   0  11     2904.38     2890.46     59.84 o 
   0   0  11      539.61      523.51     20.36 o 
   1   0  11     2851.60     2760.76     57.20 o 
   2   0  11      324.03      362.73     24.72 o 
   3   0  11      455.19      486.58     29.88 o 
   4   0  11      443.54      465.62     34.44 o 
   5   0  11        2.41       12.51     10.68 o 
   6   0  11      141.47      229.10     46.25 o 
   7   0  11      423.89      398.35     59.11 o 
   8   0  11       52.22       81.41     41.75 o 
  -8   1  11      630.67      590.65     49.01 o 
  -7   1  11       14.74       26.94     21.26 o 
  -6   1  11     1806.58     1857.07     72.81 o 
  -5   1  11       39.66       30.36     17.09 o 
  -4   1  11     5554.91     5581.07    138.95 o 
  -3   1  11       41.36        7.11     28.72 o 
  -2   1  11     4432.88     4076.78     76.83 o 
  -1   1  11      309.88      341.28     16.50 o 
   0   1  11     8133.14     7759.05    222.98 o 
   1   1  11     1124.28     1192.61     33.29 o 
   2   1  11     8282.23     8460.68    141.60 o 
   3   1  11       82.09       63.89     13.36 o 
   4   1  11     4526.85     4529.64    109.80 o 
   5   1  11      175.94      217.35     23.67 o 
   6   1  11     1572.92     1707.27     83.36 o 
   7   1  11       14.15       30.96     14.26 o 
   8   1  11      264.29      408.96     68.07 o 
   9   1  11        9.62      -42.52     49.00 o 
  -8   2  11        3.01        8.24     16.10 o 
  -7   2  11      203.40      214.02     29.90 o 
  -6   2  11      199.34      191.23     28.22 o 
  -5   2  11      405.07      369.42     33.74 o 
  -4   2  11     1311.29     1332.85     54.19 o 
  -3   2  11      956.62      876.26     40.02 o 
  -2   2  11       41.97       37.80      9.25 o 
  -1   2  11     1422.96     1434.77     35.90 o 
   0   2  11     1018.05      967.55     31.93 o 
   1   2  11      293.59      323.14     16.08 o 
   2   2  11     1724.57     1900.79     44.00 o 
   3   2  11      595.00      635.31     23.19 o 
   4   2  11     1387.05     1486.97     52.13 o 
   5   2  11      659.37      707.20     37.26 o 
   6   2  11     1120.22     1146.32     48.86 o 
   7   2  11      199.75      195.57     24.66 o 
   8   2  11      284.62      309.78     55.88 o 
  -7   3  11        6.39       -4.71     23.73 o 
  -6   3  11     1456.88     1793.04     74.98 o 
  -5   3  11       11.02       18.74     12.39 o 
  -4   3  11      951.22     1037.14     47.21 o 
  -3   3  11        3.12       -1.56      8.32 o 
  -2   3  11     6750.80     7011.26    159.61 o 
  -1   3  11      160.45      183.58     13.52 o 
   0   3  11     8761.31     8836.13    145.35 o 
   1   3  11      100.59       96.21     10.91 o 
   2   3  11     8215.25     8386.11    139.21 o 
   3   3  11      211.56      210.82     20.48 o 
   4   3  11     1572.75     1596.23     41.52 o 
   5   3  11       35.87       21.74     12.83 o 
   6   3  11      173.89      179.60     30.08 o 
   7   3  11       81.88      115.41     31.84 o 
   8   3  11      487.62      447.71     46.13 o 
  -7   4  11      100.33      128.27     34.48 o 
  -6   4  11      301.79      285.72     32.99 o 
  -5   4  11      298.53      287.73     29.04 o 
  -4   4  11      938.18      918.72     47.45 o 
  -3   4  11      252.90      295.40     28.57 o 
  -2   4  11      190.23      189.61     20.58 o 
  -1   4  11      430.43      417.82     25.56 o 
   0   4  11      960.10      905.78     36.65 o 
   1   4  11     1256.36     1292.19     47.69 o 
   3   4  11      744.06      740.67     34.52 o 
   4   4  11      583.82      586.03     30.79 o 
   5   4  11      789.11      811.76     36.90 o 
   6   4  11      796.88      832.07     56.27 o 
   7   4  11        9.46       11.66     10.64 o 
   8   4  11      187.49      185.59     33.72 o 
  -6   5  11      359.36      380.64     73.63 o 
  -5   5  11       35.08        6.33     54.90 o 
  -4   5  11     1225.03     1368.55    104.54 o 
  -3   5  11       69.00       34.49     33.24 o 
  -2   5  11     3807.92     3797.13    171.22 o 
  -1   5  11      201.87      236.45     42.96 o 
   0   5  11     6821.11     7037.21    156.66 o 
   1   5  11       61.28       46.95     12.25 o 
   2   5  11     1187.82     1150.86     44.39 o 
   3   5  11       23.21       18.11      9.29 o 
   4   5  11     2423.18     2486.89     75.25 o 
   5   5  11      314.37      302.85     26.02 o 
   6   5  11     1033.09     1071.57     63.49 o 
   7   5  11       51.37       44.91     22.86 o 
   8   5  11      644.81      649.09     55.88 o 
   9   5  11       55.53      173.00     40.89 o 
  -5   6  11      137.63      116.59     65.29 o 
  -4   6  11      141.18      135.61     42.90 o 
  -3   6  11       61.30       13.14     26.52 o 
  -2   6  11      516.51      341.14     57.63 o 
  -1   6  11      445.49      516.47     62.32 o 
   0   6  11      781.18      799.53     38.98 o 
   1   6  11      423.43      484.69     30.20 o 
   2   6  11      649.22      667.34     36.03 o 
   3   6  11      298.64      252.17     26.10 o 
   4   6  11      721.72      693.67     36.25 o 
   5   6  11       25.32       14.10      9.25 o 
   6   6  11      629.84      642.97     34.97 o 
   7   6  11      100.64       83.96     28.13 o 
   8   6  11      295.72      287.36     43.25 o 
   9   6  11      111.30       59.97     28.69 o 
  -4   7  11      739.89      754.14     83.77 o 
  -3   7  11       49.97       66.36     43.42 o 
  -2   7  11      730.42      754.30     83.77 o 
  -1   7  11       16.45       22.98     24.99 o 
   0   7  11      633.71      803.04     86.63 o 
   1   7  11      289.04      394.49     37.47 o 
   2   7  11      992.82     1129.71     49.52 o 
   3   7  11       59.69       61.62     16.25 o 
   4   7  11      854.31      882.68     43.46 o 
   5   7  11       79.06       60.75     16.82 o 
   6   7  11      571.18      262.95     40.83 o 
   7   7  11       38.64       44.11     28.52 o 
   8   7  11       30.78        9.08     15.46 o 
   9   7  11        6.63        5.02     16.44 o 
  -3   8  11       49.54      113.86     51.31 o 
  -2   8  11      102.58      112.16     44.75 o 
  -1   8  11       42.91       65.41     40.71 o 
   0   8  11      251.90      203.02     52.96 o 
   1   8  11      134.08      167.43     32.09 o 
   2   8  11      545.86      508.68     39.31 o 
   3   8  11        5.33       -7.99      7.99 o 
   4   8  11     1174.86     1282.19     74.19 o 
   5   8  11      232.34      247.79     29.57 o 
   6   8  11      523.81      580.66     39.38 o 
   7   8  11       52.57       54.33     18.26 o 
   8   8  11       56.74       11.04     25.93 o 
   9   8  11       11.62       -0.84     34.49 o 
  -2   9  11      134.37      195.95     54.86 o 
  -1   9  11       71.71       40.53     51.99 o 
   0   9  11      576.67      609.72     71.75 o 
   1   9  11       20.76       33.31     31.58 o 
   2   9  11      316.72      330.18     30.84 o 
   3   9  11       22.72       -2.47     17.63 o 
   4   9  11      301.16      327.74     41.54 o 
   5   9  11       10.92       -0.82     12.58 o 
   6   9  11       12.95        7.10     12.55 o 
   7   9  11       66.64      127.86     31.72 o 
   8   9  11       46.10       46.05     22.28 o 
   9   9  11       53.69       31.19     28.69 o 
  -1  10  11        4.43        9.67     27.58 o 
   0  10  11      155.40      114.14     39.95 o 
   1  10  11        0.01       15.80     25.65 o 
   2  10  11      312.84      300.42     55.20 o 
   3  10  11       62.39       91.87     23.38 o 
   4  10  11      234.02      266.25     29.47 o 
   5  10  11       21.34       10.39     17.36 o 
   6  10  11      426.56      423.07     38.67 o 
   7  10  11       25.73       64.71     34.50 o 
   8  10  11       72.32       69.04     19.74 o 
   1  11  11       18.10       38.90     58.53 o 
   2  11  11       15.56       91.66     38.75 o 
   3  11  11       11.47       14.93     15.81 o 
   4  11  11       10.71       10.97     25.90 o 
   5  11  11       20.91       40.57     26.48 o 
   6  11  11       94.24       83.54     25.38 o 
   7  11  11       32.16       52.86     20.36 o 
  -6 -10  12      183.47      137.65     29.01 o 
  -5 -10  12       10.19       10.90     20.51 o 
  -4 -10  12      193.24      132.88     22.99 o 
  -3 -10  12        6.42        4.24     19.73 o 
  -2 -10  12      320.81      283.85     38.76 o 
  -1 -10  12        4.01        9.33     34.45 o 
  -8  -9  12       33.30       25.32     25.77 o 
  -7  -9  12       93.71       85.91     29.53 o 
  -6  -9  12       53.91       46.86     14.63 o 
  -5  -9  12      156.97      191.27     29.07 o 
  -4  -9  12      238.05      229.80     52.45 o 
  -3  -9  12      174.78      153.66     27.96 o 
  -2  -9  12      179.58      193.73     27.63 o 
  -1  -9  12       19.06       24.19     17.32 o 
   0  -9  12      196.44      183.86     29.12 o 
   1  -9  12      106.80       32.83     29.28 o 
  -8  -8  12      316.66      272.46     32.48 o 
  -7  -8  12       37.29       40.15     14.34 o 
  -6  -8  12      306.38      317.94     25.45 o 
  -5  -8  12       46.24       52.54     17.31 o 
  -4  -8  12      508.40      542.72     65.12 o 
  -3  -8  12      223.86      167.65     27.15 o 
  -2  -8  12      564.56      625.43     48.30 o 
  -1  -8  12       44.73       43.66     25.24 o 
   0  -8  12      151.85      116.36     25.20 o 
   1  -8  12       94.44      103.72     22.21 o 
   2  -8  12      253.98      232.01     28.29 o 
  -9  -7  12       59.62       25.82     18.01 o 
  -8  -7  12       21.44       24.42     15.46 o 
  -7  -7  12      179.78      139.49     41.90 o 
  -6  -7  12      320.41      299.98     24.82 o 
  -5  -7  12      159.06      165.05     18.68 o 
  -4  -7  12      895.73      830.36     35.34 o 
  -3  -7  12      165.15      152.14     22.93 o 
  -2  -7  12     1017.43     1112.00     55.01 o 
  -1  -7  12      118.18      124.50     30.99 o 
   0  -7  12      283.78      258.02     31.01 o 
   1  -7  12      109.58      122.74     23.17 o 
   2  -7  12      677.18      669.34     47.04 o 
   3  -7  12       36.65       43.52     23.50 o 
  -9  -6  12       23.27       33.54     29.09 o 
  -8  -6  12      232.51      308.28     45.77 o 
  -7  -6  12       68.35       53.13     22.47 o 
  -6  -6  12      345.27      338.28     26.70 o 
  -5  -6  12      123.33      135.82     17.63 o 
  -4  -6  12     1128.47     1105.82     39.48 o 
  -3  -6  12      290.68      318.36     22.86 o 
  -2  -6  12     1182.03     1174.77     53.85 o 
  -1  -6  12      402.67      444.29     31.91 o 
   0  -6  12      351.60      333.17     29.11 o 
   1  -6  12      308.25      272.83     29.17 o 
   2  -6  12       64.05       92.42     29.04 o 
   3  -6  12       81.64       33.06     17.22 o 
   4  -6  12       57.82       45.16     30.04 o 
  -9  -5  12       60.11       26.26     27.21 o 
  -8  -5  12      312.33      268.60     42.57 o 
  -7  -5  12      150.11      108.37     28.09 o 
  -6  -5  12      825.88      864.73     42.36 o 
  -5  -5  12      242.11      196.77     18.98 o 
  -4  -5  12     1898.64     1965.94     68.04 o 
  -3  -5  12      123.17      113.45     14.43 o 
  -2  -5  12      755.74      829.14     41.27 o 
  -1  -5  12      949.51     1078.07     48.30 o 
   0  -5  12     2075.52     1914.08     69.84 o 
   1  -5  12      101.73      107.50     20.38 o 
   2  -5  12     1630.48     1601.78     63.68 o 
   3  -5  12       29.34        8.43     15.92 o 
   4  -5  12      856.56      800.46     79.63 o 
   5  -5  12        2.87       67.00     54.45 o 
  -9  -4  12       87.37       60.32     21.25 o 
  -8  -4  12      117.36       87.03     22.86 o 
  -7  -4  12      381.38      362.91     39.07 o 
  -6  -4  12     1100.27     1074.15     73.41 o 
  -5  -4  12      755.82      713.06     36.41 o 
  -4  -4  12      935.88      909.59     41.43 o 
  -3  -4  12      445.08      468.31     30.38 o 
  -2  -4  12      599.33      581.22     26.19 o 
  -1  -4  12     1275.45     1286.40     52.48 o 
   0  -4  12       10.13       10.11     10.77 o 
   1  -4  12      282.09      309.62     30.64 o 
   2  -4  12      298.44      301.86     31.05 o 
   3  -4  12      683.80      589.62     38.94 o 
   4  -4  12       68.75       28.88     17.58 o 
   5  -4  12      130.06      149.11     37.54 o 
   6  -4  12       36.25       50.54     38.24 o 
  -9  -3  12       50.34       71.02     22.07 o 
  -8  -3  12      449.22      446.73     40.02 o 
  -7  -3  12      208.13      205.63     29.17 o 
  -6  -3  12     1624.04     1488.85     63.88 o 
  -5  -3  12       28.02       13.41      8.81 o 
  -4  -3  12     2081.57     2184.44     56.17 o 
  -3  -3  12      520.74      506.84     49.35 o 
  -2  -3  12     4698.15     4333.23    106.44 o 
  -1  -3  12      424.67      420.08     22.05 o 
   0  -3  12     6845.21     6601.87    149.89 o 
   1  -3  12      477.36      472.77     32.72 o 
   2  -3  12     4912.23     4779.13    121.91 o 
   3  -3  12        0.46        3.22      7.99 o 
   4  -3  12      841.63      777.78     45.14 o 
   5  -3  12       30.64        2.14     10.46 o 
   6  -3  12      889.33      795.10     82.90 o 
   7  -3  12        4.75       19.18     41.73 o 
  -9  -2  12      106.43       85.36     41.32 o 
  -8  -2  12      260.76      275.56     35.86 o 
  -7  -2  12      285.60      267.33     29.05 o 
  -6  -2  12     1537.09     1566.73     65.04 o 
  -5  -2  12      180.11      169.14     23.78 o 
  -4  -2  12      527.27      566.30     26.45 o 
  -3  -2  12     1232.11     1326.75     39.42 o 
  -2  -2  12      128.11      122.38     13.95 o 
  -1  -2  12     1785.99     1727.60     44.58 o 
   0  -2  12     1125.37     1231.34     77.13 o 
   1  -2  12     1492.79     1530.49     55.74 o 
   2  -2  12      447.76      397.65     28.05 o 
   3  -2  12     1316.86     1099.80     47.37 o 
   4  -2  12      364.67      328.49     28.03 o 
   5  -2  12      371.66      289.22     29.59 o 
   6  -2  12       43.92       49.75     27.37 o 
   7  -2  12       83.00       74.33     39.39 o 
  -9  -1  12       10.02       -4.70     41.85 o 
  -8  -1  12      554.00      599.30     52.56 o 
  -7  -1  12       47.63       34.49     14.64 o 
  -6  -1  12      937.71     1021.30     51.62 o 
  -5  -1  12      359.33      367.80     31.60 o 
  -4  -1  12     3004.67     2871.85     86.29 o 
  -3  -1  12       73.23       85.76     11.87 o 
  -2  -1  12     5468.82     5379.10    100.49 o 
  -1  -1  12       57.34       70.99     13.05 o 
   0  -1  12    11358.64    10654.74    309.40 o 
   1  -1  12        9.94        1.59      7.75 o 
   2  -1  12     3084.37     3055.42     83.38 o 
   3  -1  12       28.05       52.89     20.98 o 
   4  -1  12     4687.24     4363.66    113.40 o 
   5  -1  12       10.43       10.22     14.79 o 
   7  -1  12       60.44       41.66     39.99 o 
   8  -1  12      435.61      550.72     81.66 o 
  -8   0  12       54.30       52.18     23.90 o 
  -7   0  12      430.91      416.31     39.62 o 
  -6   0  12      278.71      315.36     55.09 o 
  -5   0  12      362.93      365.96     34.71 o 
  -4   0  12      256.45      277.80     28.49 o 
  -3   0  12     1598.85     1643.05     78.00 o 
  -2   0  12      303.66      311.41     18.56 o 
  -1   0  12     1215.65     1137.70     33.58 o 
   0   0  12      310.64      308.04     16.87 o 
   1   0  12     1215.74     1232.57     34.72 o 
   2   0  12      303.76      299.15     24.39 o 
   3   0  12      625.83      675.67     34.32 o 
   4   0  12       30.83       32.61     11.55 o 
   5   0  12      334.27      322.91     31.03 o 
   6   0  12      246.77      252.26     37.42 o 
   7   0  12      139.66      142.69     46.55 o 
   8   0  12      144.55      134.15     50.25 o 
  -8   1  12      747.94      752.36     55.70 o 
  -7   1  12       13.31       15.88     21.25 o 
  -6   1  12     1750.47     1840.47     73.43 o 
  -5   1  12       12.70        4.42     16.31 o 
  -4   1  12     2724.42     2851.66     86.67 o 
  -3   1  12      221.09      224.46     43.06 o 
  -2   1  12     6850.29     6729.97    117.66 o 
  -1   1  12        5.68        0.06      5.11 o 
   0   1  12    11370.18    11019.24    308.16 o 
   1   1  12       58.77       70.31     12.65 o 
   2   1  12     5431.17     5372.65     98.28 o 
   3   1  12       70.37       46.09     13.55 o 
   4   1  12     3041.84     3041.97     84.35 o 
   5   1  12      342.82      294.86     27.20 o 
   6   1  12     1532.32     1678.02     85.51 o 
   7   1  12        0.05       10.51     11.69 o 
   8   1  12      204.71      190.41     48.11 o 
  -8   2  12       16.64       21.84     17.02 o 
  -7   2  12       56.22       11.33     15.49 o 
  -6   2  12        4.22        3.11     13.86 o 
  -5   2  12      412.19      440.12     35.22 o 
  -4   2  12       22.93       21.86     16.75 o 
  -3   2  12      717.75      722.04     37.20 o 
  -2   2  12      314.50      316.91     17.45 o 
  -1   2  12     1670.07     1776.61     42.44 o 
   0   2  12      456.48      503.34     23.81 o 
   1   2  12      553.37      579.70     21.91 o 
   2   2  12     2082.61     2146.89     48.98 o 
   3   2  12      312.63      286.20     24.32 o 
   4   2  12      543.60      510.40     31.67 o 
   5   2  12      185.24      200.79     23.68 o 
   6   2  12     1500.58     1605.47     61.01 o 
   7   2  12      278.62      307.11     29.96 o 
  -7   3  12       18.28       20.93     23.98 o 
  -6   3  12     1175.89     1134.99     61.07 o 
  -5   3  12        2.62       -4.61     11.15 o 
  -4   3  12     2247.40     2251.09     75.34 o 
  -3   3  12       94.45       79.44     16.39 o 
  -2   3  12     6529.12     6756.22    156.50 o 
  -1   3  12       19.26       25.73      9.98 o 
   0   3  12     6141.88     6190.97    108.07 o 
   1   3  12       30.15       20.59     10.93 o 
   2   3  12     5918.11     5950.30    134.43 o 
   3   3  12      136.43      119.29     19.54 o 
   4   3  12     2228.93     2163.97     89.99 o 
   5   3  12       80.63       60.38     18.58 o 
   6   3  12      741.87      850.10     54.76 o 
   7   3  12      199.38      268.75     39.13 o 
   8   3  12      442.35      516.43     50.64 o 
  -6   4  12       19.72       25.70     38.95 o 
  -5   4  12      206.88      226.43     51.58 o 
  -4   4  12       91.79       18.37     34.32 o 
  -3   4  12      813.19      710.33     72.13 o 
  -2   4  12      134.01      101.68     33.09 o 
  -1   4  12      466.68      456.64     26.67 o 
   0   4  12       95.76       98.50     15.50 o 
   1   4  12      613.88      627.06     34.35 o 
   2   4  12     1065.45     1042.96     43.06 o 
   3   4  12     1191.45     1190.38     46.32 o 
   4   4  12     1066.93     1140.14     44.83 o 
   5   4  12      251.10      277.54     33.18 o 
   6   4  12      441.43      540.93     47.21 o 
   7   4  12       25.02       11.31     13.22 o 
   8   4  12       19.61       18.63     16.73 o 
  -6   5  12      428.10      482.65     79.34 o 
  -5   5  12       15.44      -16.63     50.51 o 
  -4   5  12     1076.31     1132.92     96.80 o 
  -3   5  12       57.06       62.91     37.43 o 
  -2   5  12     1862.50     1973.57    115.34 o 
  -1   5  12       61.43       63.67     31.46 o 
   0   5  12     4727.31     4837.31    117.21 o 
   1   5  12      335.38      357.70     26.07 o 
   2   5  12     1544.33     1449.09     50.81 o 
   3   5  12       90.67      123.06     22.97 o 
   4   5  12     2578.12     2771.71     82.00 o 
   5   5  12       21.11       21.93     15.63 o 
   6   5  12     1146.60     1069.44     64.88 o 
   7   5  12      300.30      251.82     34.83 o 
   8   5  12      313.56      300.24     43.96 o 
   9   5  12       48.66       51.45     32.47 o 
  -5   6  12       54.12       -3.07     55.95 o 
  -4   6  12       64.96       28.50     29.79 o 
  -3   6  12       77.31       65.19     35.24 o 
  -2   6  12      795.42      750.43     85.00 o 
  -1   6  12      413.96      440.01     60.71 o 
   0   6  12     1171.86     1160.66     47.75 o 
   1   6  12      461.44      521.82     31.36 o 
   2   6  12      742.90      655.80     36.22 o 
   3   6  12      339.49      331.34     27.70 o 
   4   6  12      229.77      167.17     21.70 o 
   5   6  12       25.43       18.04     11.19 o 
   6   6  12      143.78      149.43     21.44 o 
   7   6  12       87.27      108.69     30.35 o 
   8   6  12      499.87      517.90     54.72 o 
   9   6  12       31.64      135.37     32.65 o 
  -4   7  12      556.64      522.64     75.98 o 
  -3   7  12       34.07      113.70     57.22 o 
  -2   7  12      531.72      574.02     77.98 o 
  -1   7  12      140.13      103.06     38.22 o 
   0   7  12      670.90      746.85     84.72 o 
   1   7  12       53.54       70.87     26.18 o 
   2   7  12      756.94      848.59     43.61 o 
   3   7  12      468.18      516.29     34.40 o 
   4   7  12      708.04      729.69     40.35 o 
   5   7  12      166.03      158.10     22.12 o 
   6   7  12      567.80      644.64     40.02 o 
   7   7  12       57.58       64.51     30.52 o 
   8   7  12       24.39       16.48     18.81 o 
   9   7  12        3.12        8.96     17.05 o 
  -3   8  12      106.34      204.29     56.79 o 
  -2   8  12      206.67      213.95     51.05 o 
  -1   8  12      116.26       84.79     43.64 o 
   0   8  12      257.78      336.42     58.31 o 
   1   8  12      146.64      198.11     33.68 o 
   2   8  12      287.67      302.44     31.89 o 
   3   8  12        1.25        3.26      9.73 o 
   4   8  12      780.06      854.00     60.23 o 
   5   8  12       26.34       -0.05     18.45 o 
   6   8  12      455.65      466.53     36.29 o 
   7   8  12       44.34       15.54     15.24 o 
   8   8  12      355.17      451.41     50.81 o 
   9   8  12       21.81       59.37     37.99 o 
  -2   9  12      207.58      175.59     51.56 o 
  -1   9  12       35.06       67.78     56.01 o 
   0   9  12      457.34      577.72     73.98 o 
   1   9  12       65.38       33.44     32.48 o 
   2   9  12      695.63      736.30     43.83 o 
   3   9  12       61.76       51.74     21.18 o 
   4   9  12      254.04      277.22     39.80 o 
   5   9  12       27.20       20.85     13.02 o 
   6   9  12        0.11       -7.51     13.31 o 
   7   9  12       42.09       45.56     29.84 o 
   8   9  12       42.31      106.70     31.29 o 
  -1  10  12        2.53       -8.32     27.72 o 
   0  10  12       85.99      116.03     42.06 o 
   1  10  12        5.40       -3.02     24.86 o 
   2  10  12      295.22      259.64     57.36 o 
   3  10  12      135.56      185.05     27.85 o 
   4  10  12      210.51      214.58     25.65 o 
   5  10  12       45.94       70.48     20.05 o 
   6  10  12      325.27      308.11     33.98 o 
   7  10  12       15.58      -20.38     30.31 o 
   8  10  12       40.48       29.82     17.55 o 
   1  11  12       14.54       12.81     53.22 o 
   2  11  12       30.65       21.35     26.78 o 
   3  11  12        0.13        5.29     13.07 o 
   4  11  12       94.12       75.33     33.28 o 
   5  11  12       81.78       18.36     24.98 o 
   6  11  12       40.13       36.17     23.42 o 
   7  11  12       13.78       48.97     34.77 o 
  -6 -10  13      110.29      119.39     25.83 o 
  -5 -10  13       26.62       13.56     18.73 o 
  -4 -10  13      165.17      180.59     26.70 o 
  -3 -10  13       43.06       44.91     23.07 o 
  -2 -10  13      324.23      354.98     41.41 o 
  -7  -9  13      117.76      111.63     29.06 o 
  -6  -9  13       49.00       59.17     15.73 o 
  -5  -9  13      121.72      154.15     26.47 o 
  -4  -9  13      163.39      120.69     45.03 o 
  -3  -9  13      112.25      120.20     27.51 o 
  -2  -9  13      110.53       71.04     21.42 o 
  -1  -9  13      203.05      184.92     26.89 o 
   0  -9  13      111.71       14.21     22.50 o 
  -8  -8  13      134.00      169.60     28.36 o 
  -7  -8  13       54.50       39.68     15.12 o 
  -6  -8  13      396.97      430.94     28.33 o 
  -5  -8  13      118.48      136.68     19.63 o 
  -4  -8  13      388.95      364.95     37.70 o 
  -3  -8  13       21.43       29.98     14.86 o 
  -2  -8  13      519.73      445.98     41.68 o 
  -1  -8  13      186.57      172.87     32.22 o 
   0  -8  13       91.88      102.59     27.99 o 
   1  -8  13       55.09       38.37     19.98 o 
   2  -8  13       50.35       74.13     21.55 o 
  -8  -7  13       87.91      119.40     32.96 o 
  -7  -7  13      210.57      217.39     49.72 o 
  -6  -7  13      317.19      332.61     26.12 o 
  -5  -7  13      150.76      145.19     18.10 o 
  -4  -7  13      500.61      528.37     37.39 o 
  -3  -7  13      299.68      251.25     26.92 o 
  -2  -7  13     1061.47     1111.65     55.86 o 
  -1  -7  13      450.13      446.56     47.62 o 
   0  -7  13      612.62      558.67     45.81 o 
   1  -7  13       36.73       52.73     17.22 o 
   2  -7  13      484.59      455.44     40.50 o 
   3  -7  13       15.17       64.83     25.11 o 
  -9  -6  13       44.61       30.71     27.29 o 
  -8  -6  13      371.42      344.70     51.33 o 
  -7  -6  13       76.15      100.42     37.60 o 
  -6  -6  13     1011.44     1042.37     41.34 o 
  -5  -6  13       19.33       48.15     12.91 o 
  -4  -6  13      594.85      525.26     47.24 o 
  -3  -6  13      228.18      248.27     27.94 o 
  -2  -6  13      594.99      579.57     38.44 o 
  -1  -6  13      487.02      460.13     34.03 o 
   0  -6  13      346.48      340.36     30.44 o 
   1  -6  13      333.20      340.01     32.80 o 
   2  -6  13      457.78      410.77     46.44 o 
   3  -6  13      259.61      230.80     32.13 o 
   4  -6  13       22.33       -4.59     24.81 o 
  -9  -5  13      107.55      129.33     31.23 o 
  -8  -5  13      161.49      156.27     27.52 o 
  -7  -5  13      169.65       95.00     26.91 o 
  -6  -5  13      784.15      765.20     64.91 o 
  -5  -5  13      321.46      279.27     26.71 o 
  -4  -5  13      866.17      899.20     36.03 o 
  -3  -5  13      646.35      647.78     30.19 o 
  -2  -5  13     1143.49     1175.07     50.91 o 
  -1  -5  13      395.08      431.61     36.36 o 
   0  -5  13     2111.64     1924.14     71.92 o 
   1  -5  13        3.66      -14.61     14.61 o 
   2  -5  13     1820.32     1724.58     68.14 o 
   3  -5  13      115.27      104.62     19.17 o 
   4  -5  13      896.54      785.38     48.27 o 
   5  -5  13       36.46       69.45     53.87 o 
  -9  -4  13       33.85        1.44     15.76 o 
  -8  -4  13      299.43      288.41     36.90 o 
  -7  -4  13       92.23       87.72     22.31 o 
  -6  -4  13      677.33      672.41     60.27 o 
  -5  -4  13      226.18      266.85     25.60 o 
  -4  -4  13      908.83      980.64     43.37 o 
  -3  -4  13     1146.83     1107.15     46.91 o 
  -2  -4  13     1127.64     1127.09     48.69 o 
  -1  -4  13      435.44      446.24     33.71 o 
   0  -4  13     1759.18     1662.91     61.51 o 
   1  -4  13       18.14       12.86     11.52 o 
   2  -4  13       57.13       42.20     14.65 o 
   3  -4  13      286.73      278.35     28.41 o 
   4  -4  13       55.85       54.62     19.40 o 
   5  -4  13      254.41      306.88     53.12 o 
   6  -4  13        5.23       82.90     41.25 o 
  -9  -3  13       56.74       46.72     22.00 o 
  -8  -3  13      611.20      547.26     44.84 o 
  -7  -3  13       79.70       93.96     26.09 o 
  -6  -3  13      670.91      731.47     47.36 o 
  -5  -3  13      436.20      430.23     39.02 o 
  -4  -3  13     1479.78     1562.57     46.18 o 
  -3  -3  13       38.50       66.56     21.64 o 
  -2  -3  13     4753.63     4711.88     95.11 o 
  -1  -3  13      174.74      146.30     20.77 o 
   0  -3  13     4740.98     4435.53    112.78 o 
   1  -3  13      148.96      130.51     22.45 o 
   2  -3  13     1424.01     1432.58     57.96 o 
   3  -3  13       87.62       90.82     17.58 o 
   4  -3  13     1016.29      929.34     48.17 o 
   5  -3  13       19.49        7.66     12.48 o 
   6  -3  13      404.98      444.47     69.40 o 
  -9  -2  13       34.58       -4.67     39.26 o 
  -8  -2  13      389.69      368.40     39.77 o 
  -7  -2  13      205.67      205.78     27.65 o 
  -6  -2  13      664.68      642.01     44.27 o 
  -5  -2  13     1024.61     1095.01     52.60 o 
  -4  -2  13      416.95      430.38     24.58 o 
  -3  -2  13      428.79      421.92     26.14 o 
  -2  -2  13      565.31      516.64     25.37 o 
  -1  -2  13      570.30      605.60     25.52 o 
   0  -2  13      946.04      993.39     69.38 o 
   1  -2  13     1336.72     1391.22     54.20 o 
   2  -2  13     1071.21     1015.20     45.77 o 
   3  -2  13      845.88      865.78     42.82 o 
   4  -2  13      165.52      152.13     22.00 o 
   5  -2  13      593.11      517.34     37.85 o 
   6  -2  13        2.29       32.37     28.79 o 
   7  -2  13        9.65       30.54     33.79 o 
  -8  -1  13      194.80      196.23     31.54 o 
  -7  -1  13      101.08      113.32     23.98 o 
  -6  -1  13     1157.46     1205.74     78.06 o 
  -5  -1  13      345.11      378.31     32.92 o 
  -4  -1  13     2857.35     2831.47     87.38 o 
  -3  -1  13       78.84       76.20     12.44 o 
  -2  -1  13     4611.27     4503.96     89.14 o 
  -1  -1  13      117.80      116.65     15.49 o 
   0  -1  13     6327.97     6313.05    197.80 o 
   1  -1  13        6.40        4.76      9.52 o 
   2  -1  13     2481.67     2462.02     73.96 o 
   3  -1  13      216.47      223.08     25.51 o 
   4  -1  13     2602.59     2582.46     81.37 o 
   5  -1  13       97.91      118.40     20.06 o 
   6  -1  13     1193.60     1145.08     54.51 o 
   7  -1  13       30.57       59.90     42.35 o 
  -8   0  13      139.79      162.14     29.44 o 
  -7   0  13      144.59      140.20     28.23 o 
  -6   0  13      248.83      208.54     31.13 o 
  -5   0  13      588.77      664.44     42.20 o 
  -4   0  13      931.47      817.07     42.17 o 
  -3   0  13      699.98      752.64     51.92 o 
  -2   0  13      495.56      517.44     23.96 o 
  -1   0  13     1474.61     1475.43     40.34 o 
   0   0  13      682.13      718.66     26.18 o 
   1   0  13     1448.60     1505.49     51.27 o 
   2   0  13      500.91      547.52     32.54 o 
   3   0  13      357.77      438.92     33.13 o 
   4   0  13        8.65       25.89      9.56 o 
   5   0  13      156.10      147.51     22.41 o 
   6   0  13      370.81      346.92     42.03 o 
   7   0  13      372.60      412.08     61.84 o 
   8   0  13      173.34      167.68     52.88 o 
  -8   1  13      437.76      491.53     46.39 o 
  -7   1  13       57.68       46.71     24.36 o 
  -6   1  13     1102.89     1053.02     55.03 o 
  -5   1  13       10.79       19.95     17.37 o 
  -4   1  13     4706.06     4789.29    126.40 o 
  -3   1  13       28.68       14.32     33.76 o 
  -2   1  13     1614.28     1719.56     43.83 o 
  -1   1  13        0.02        3.85      5.55 o 
   0   1  13     6294.87     6449.65    196.77 o 
   1   1  13      122.84      138.06     15.21 o 
   2   1  13     4537.47     4386.06    105.28 o 
   3   1  13       77.26       76.29     14.42 o 
   4   1  13     2879.27     2887.48     83.36 o 
   5   1  13      330.66      320.02     29.72 o 
   6   1  13     1156.73     1152.39     70.41 o 
   7   1  13       13.64        7.10     12.99 o 
   8   1  13      203.47      218.14     52.49 o 
  -7   2  13      217.90      215.37     32.12 o 
  -6   2  13       47.57       34.16     16.68 o 
  -5   2  13      375.54      362.86     35.31 o 
  -4   2  13      348.11      357.97     30.62 o 
  -3   2  13     1298.80     1232.71     50.03 o 
  -2   2  13      463.83      468.69     21.48 o 
  -1   2  13     1531.10     1494.37     39.47 o 
   0   2  13     1167.83     1213.20     34.95 o 
   1   2  13      885.75      869.44     28.17 o 
   2   2  13      122.62      110.29     12.95 o 
   3   2  13      333.40      331.44     27.27 o 
   4   2  13      404.66      463.52     31.03 o 
   5   2  13      995.35     1097.68     48.50 o 
   6   2  13      648.12      638.07     51.21 o 
   7   2  13      201.93      285.51     37.29 o 
   8   2  13      376.45      490.11     50.86 o 
  -7   3  13        3.24       25.25     24.97 o 
  -6   3  13      917.36      933.98     56.04 o 
  -5   3  13        0.54       17.87     12.65 o 
  -4   3  13     1267.85     1338.24     55.36 o 
  -3   3  13       12.87       -8.64      8.64 o 
  -2   3  13     4921.29     5065.27    125.98 o 
  -1   3  13      461.43      468.52     27.60 o 
   0   3  13     6851.22     6593.23    146.67 o 
   1   3  13      428.48      427.88     26.78 o 
   2   3  13     4677.69     4678.01    113.45 o 
   3   3  13      515.57      545.88     32.49 o 
   4   3  13      924.59     1005.04     58.08 o 
   5   3  13       23.73       23.98     14.41 o 
   6   3  13      560.44      603.66     47.64 o 
   7   3  13       77.40      104.73     32.44 o 
   8   3  13      597.67      653.57     57.64 o 
  -6   4  13        9.72       10.96     40.14 o 
  -5   4  13      262.30      263.24     58.11 o 
  -4   4  13      189.82      171.02     44.76 o 
  -3   4  13      396.70      407.76     57.52 o 
  -2   4  13      366.81      335.18     54.01 o 
  -1   4  13      318.29      307.58     25.99 o 
   0   4  13       46.75       32.47     10.71 o 
   1   4  13     1268.78     1333.32     50.62 o 
   2   4  13      607.48      658.12     35.21 o 
   3   4  13      439.04      444.88     29.06 o 
   4   4  13      945.85     1078.65     45.12 o 
   5   4  13      738.79      730.94     52.60 o 
   6   4  13     1070.25     1107.20     69.43 o 
   7   4  13       24.38       51.81     20.49 o 
   8   4  13       79.04      111.66     27.01 o 
   9   4  13       14.25        7.22     17.07 o 
  -6   5  13      326.15      324.83     67.56 o 
  -5   5  13        7.28      -24.16     24.16 o 
  -4   5  13      984.01     1089.99     95.99 o 
  -3   5  13      219.54      263.48     49.77 o 
  -2   5  13     2544.24     2565.12    137.43 o 
  -1   5  13      224.62      261.23     46.24 o 
   0   5  13     1914.68     1997.54     64.84 o 
   1   5  13       27.48        8.75     10.03 o 
   2   5  13     1140.01     1108.02     45.65 o 
   3   5  13       63.77       67.27     14.64 o 
   4   5  13     1896.74     2091.69     69.86 o 
   5   5  13      242.30      226.50     32.89 o 
   6   5  13      827.06      745.96     55.43 o 
   7   5  13      143.70      126.77     27.70 o 
   8   5  13      304.48      349.97     45.54 o 
   9   5  13       57.45      103.96     38.37 o 
  -5   6  13      118.24      174.60     53.26 o 
  -4   6  13      104.77       83.05     39.15 o 
  -3   6  13       65.68       36.44     30.54 o 
  -2   6  13      241.57      205.28     47.09 o 
  -1   6  13      232.55      232.26     48.39 o 
   0   6  13      160.20      196.17     22.42 o 
   1   6  13      237.85      250.03     23.23 o 
   2   6  13     2422.72     2504.40     76.83 o 
   3   6  13      404.46      394.44     30.85 o 
   4   6  13      283.16      239.37     26.41 o 
   5   6  13       78.24       81.32     17.09 o 
   6   6  13      117.01      143.49     28.13 o 
   7   6  13       66.02       67.52     31.24 o 
   8   6  13      226.34      249.23     42.15 o 
   9   6  13       22.74       44.70     30.57 o 
  -4   7  13      545.06      664.51     82.03 o 
  -3   7  13       55.94        4.18     54.07 o 
  -2   7  13      208.29      224.03     52.50 o 
  -1   7  13       14.67       47.43     28.05 o 
   0   7  13      552.31      590.46     75.89 o 
   1   7  13      112.97      136.16     25.18 o 
   2   7  13     1822.73     1867.11     68.05 o 
   3   7  13      399.60      420.55     31.83 o 
   4   7  13      909.94      937.43     46.42 o 
   5   7  13      210.32      123.88     19.98 o 
   6   7  13      250.44      291.45     30.18 o 
   7   7  13      161.00      183.38     35.93 o 
   8   7  13       25.33       -8.67     12.16 o 
   9   7  13        4.45       11.94     18.65 o 
  -3   8  13       31.69       22.06     46.97 o 
  -2   8  13      217.93      287.48     59.28 o 
  -1   8  13      121.55      126.66     46.18 o 
   0   8  13      336.40      291.63     55.96 o 
   1   8  13        9.40      -14.71     18.53 o 
   2   8  13      106.05      150.44     24.16 o 
   3   8  13       42.69       45.87     15.64 o 
   4   8  13      389.44      409.39     44.37 o 
   5   8  13      169.41      156.11     27.24 o 
   6   8  13      503.58      422.67     36.40 o 
   7   8  13       15.67       12.72     20.85 o 
   8   8  13      255.46      378.05     47.24 o 
  -2   9  13       98.22      151.56     48.11 o 
  -1   9  13       41.35      109.44     65.13 o 
   0   9  13      680.48      829.70     85.66 o 
   1   9  13       94.87      160.03     44.43 o 
   2   9  13      263.72      339.43     32.22 o 
   3   9  13       78.72      100.34     24.50 o 
   4   9  13      397.73      347.90     41.94 o 
   5   9  13        7.66        7.81     10.99 o 
   6   9  13        1.31        9.73     11.39 o 
   7   9  13       74.61       71.57     30.15 o 
   8   9  13       50.25       -6.46     27.44 o 
   0  10  13       35.79       27.61     32.67 o 
   1  10  13        7.32        6.47     25.53 o 
   2  10  13       98.82      186.80     52.10 o 
   3  10  13       31.59       56.93     22.05 o 
   4  10  13      339.42      319.65     33.21 o 
   5  10  13       61.26       44.55     21.20 o 
   6  10  13      175.39      166.07     30.02 o 
   7  10  13       22.01      -32.21     32.21 o 
   2  11  13       22.89       27.57     28.01 o 
   3  11  13       24.88       13.19     28.96 o 
   4  11  13        5.49        4.82     14.18 o 
   5  11  13       32.69       -9.55     27.88 o 
   6  11  13       61.92       74.49     24.43 o 
  -4 -10  14      209.49      229.54     51.30 o 
  -3 -10  14       22.01       12.43     38.29 o 
  -6  -9  14        9.39       25.54     17.91 o 
  -5  -9  14      106.77      106.99     24.68 o 
  -4  -9  14      110.02       97.37     30.67 o 
  -3  -9  14      163.89      145.75     29.94 o 
  -2  -9  14       56.97       28.65     20.34 o 
  -1  -9  14      171.00      156.43     27.32 o 
   0  -9  14      189.20      179.13     30.35 o 
  -7  -8  14       18.58       10.07     13.27 o 
  -6  -8  14      317.22      278.10     24.82 o 
  -5  -8  14       42.73       40.79     22.49 o 
  -4  -8  14      414.87      448.20     43.12 o 
  -3  -8  14       38.37       41.03     17.52 o 
  -2  -8  14      237.96      246.57     32.13 o 
  -1  -8  14       34.85       61.00     27.24 o 
   0  -8  14      324.03      285.99     32.52 o 
   1  -8  14       55.16       31.21     20.73 o 
  -8  -7  14       18.31       -5.65     15.67 o 
  -7  -7  14      126.44      166.12     42.19 o 
  -6  -7  14      196.89      149.78     20.28 o 
  -5  -7  14      369.59      343.79     25.40 o 
  -4  -7  14      355.97      388.40     32.28 o 
  -3  -7  14      211.81      181.90     26.09 o 
  -2  -7  14      532.10      517.94     39.81 o 
  -1  -7  14      321.45      343.70     42.90 o 
   0  -7  14      210.13      202.13     27.67 o 
   1  -7  14        6.25        2.92     12.23 o 
   2  -7  14      258.14      238.77     33.13 o 
   3  -7  14       92.85       84.61     33.33 o 
  -8  -6  14      232.59      117.23     37.26 o 
  -7  -6  14       74.83       30.56     34.33 o 
  -6  -6  14      474.29      509.19     42.10 o 
  -5  -6  14      153.95      180.88     25.93 o 
  -4  -6  14      745.74      695.47     55.90 o 
  -3  -6  14      466.53      420.30     35.21 o 
  -2  -6  14      417.01      446.66     35.24 o 
  -1  -6  14      490.43      431.78     34.16 o 
   0  -6  14      904.57      860.84     48.53 o 
   1  -6  14      175.82      142.38     25.44 o 
   2  -6  14       36.37       14.25     24.16 o 
   3  -6  14       67.86       64.67     21.00 o 
   4  -6  14       65.67       69.14     39.32 o 
  -8  -5  14      243.86      262.35     34.09 o 
  -7  -5  14      234.90      236.00     40.04 o 
  -6  -5  14      305.06      355.15     45.32 o 
  -5  -5  14      578.06      483.10     34.33 o 
  -4  -5  14     1029.39     1058.52     49.81 o 
  -3  -5  14      159.64      190.00     25.10 o 
  -2  -5  14      740.61      732.75     40.95 o 
  -1  -5  14      188.71      202.00     26.10 o 
   0  -5  14     1447.98     1435.95     61.49 o 
   1  -5  14      128.07      107.95     21.98 o 
   2  -5  14      827.61      851.50     47.86 o 
   3  -5  14       68.53       50.13     17.79 o 
   4  -5  14      944.43      866.62     52.24 o 
   5  -5  14       11.42       58.85     54.30 o 
  -8  -4  14      324.94      333.76     40.74 o 
  -7  -4  14       87.53       98.05     23.40 o 
  -6  -4  14      724.24      720.45     47.81 o 
  -5  -4  14      345.31      348.21     24.95 o 
  -4  -4  14      673.77      615.30     35.29 o 
  -3  -4  14      355.45      385.13     28.46 o 
  -2  -4  14      912.18      856.48     43.13 o 
  -1  -4  14     1550.64     1559.06     61.36 o 
   0  -4  14     1593.36     1507.82     59.33 o 
   1  -4  14      214.21      206.42     26.58 o 
   2  -4  14       73.36       97.48     20.08 o 
   3  -4  14      576.37      480.48     36.73 o 
   4  -4  14       86.78       48.93     20.41 o 
   5  -4  14      224.21      148.49     44.08 o 
  -8  -3  14      251.39      240.80     33.25 o 
  -7  -3  14      183.89      174.02     30.03 o 
  -6  -3  14      943.13      949.71     82.65 o 
  -5  -3  14      453.99      525.89     44.74 o 
  -4  -3  14      982.16     1100.52     38.90 o 
  -3  -3  14      321.45      306.00     30.60 o 
  -2  -3  14     2802.37     2738.15     66.12 o 
  -1  -3  14      115.44       90.74     17.25 o 
   0  -3  14     2415.69     2469.03     77.89 o 
   1  -3  14      734.08      737.96     40.91 o 
   2  -3  14     2097.95     2073.77     72.16 o 
   3  -3  14       66.47       81.34     18.30 o 
   4  -3  14      484.89      480.27     42.02 o 
   5  -3  14        4.44        8.11     13.03 o 
   6  -3  14      471.28      390.63     69.33 o 
  -8  -2  14      179.56      195.55     32.76 o 
  -7  -2  14      230.82      206.00     28.33 o 
  -6  -2  14      230.19      227.59     29.46 o 
  -5  -2  14      656.40      726.11     44.04 o 
  -4  -2  14     1423.52     1445.75     45.47 o 
  -2  -2  14      904.11      710.97     29.42 o 
  -1  -2  14     1102.47     1102.45     36.52 o 
   0  -2  14      163.96      229.76     46.32 o 
   1  -2  14      825.86      825.46     41.38 o 
   2  -2  14     1132.90     1209.04     50.93 o 
   3  -2  14      818.38      846.15     42.88 o 
   4  -2  14      103.13      101.63     20.96 o 
   5  -2  14      362.61      401.64     34.35 o 
   6  -2  14       12.06        3.88     12.73 o 
   7  -2  14       28.64       41.71     34.97 o 
  -8  -1  14      140.37      110.44     27.08 o 
  -7  -1  14      106.37      107.32     24.16 o 
  -6  -1  14     1273.04     1466.13     87.19 o 
  -5  -1  14      146.22      123.00     24.68 o 
  -4  -1  14     3805.05     3799.03    108.42 o 
  -3  -1  14       37.26       35.37     11.20 o 
  -2  -1  14     5469.52     5710.06    108.54 o 
  -1  -1  14      593.06      597.09     26.89 o 
   0  -1  14     2506.32     2759.21     77.35 o 
   1  -1  14      192.18      185.87     22.00 o 
   2  -1  14     1648.48     1524.75     56.19 o 
   3  -1  14      749.34      658.53     39.32 o 
   4  -1  14     2167.59     2124.07     73.54 o 
   5  -1  14      100.57       66.59     19.47 o 
   6  -1  14      909.34      831.72     47.71 o 
   7  -1  14       30.96       10.54     41.76 o 
  -8   0  14      176.68      203.12     33.14 o 
  -7   0  14      382.07      350.80     37.22 o 
  -6   0  14      384.05      318.80     35.64 o 
  -5   0  14      173.60      180.44     26.18 o 
  -4   0  14     2232.46     2333.75     78.59 o 
  -3   0  14      678.63      635.78     49.77 o 
  -2   0  14      197.90      135.98     15.53 o 
  -1   0  14     1585.75     1545.38     42.62 o 
   0   0  14        5.23       34.89     10.50 o 
   1   0  14     1607.32     1664.46     56.21 o 
   2   0  14      197.75      238.34     24.14 o 
   3   0  14      690.13      673.23     49.68 o 
   4   0  14       82.44      133.80     21.45 o 
   5   0  14      393.98      344.24     33.72 o 
   6   0  14      465.43      366.63     43.74 o 
   7   0  14       54.29      117.75     24.19 o 
   8   0  14      326.52      394.99     64.59 o 
  -8   1  14      156.38      172.43     38.66 o 
  -7   1  14       32.05       32.57     24.69 o 
  -6   1  14     1217.02     1288.69     61.23 o 
  -5   1  14      100.80      100.95     21.26 o 
  -4   1  14     2544.00     2716.16     86.74 o 
  -3   1  14      226.62      264.65     29.04 o 
  -2   1  14     1025.37     1089.50     34.31 o 
  -1   1  14       85.80       86.40     11.46 o 
   0   1  14     5046.47     5166.41    167.20 o 
   1   1  14      566.25      583.13     26.42 o 
   2   1  14     5483.85     5650.91    129.54 o 
   3   1  14       35.82       47.25     12.44 o 
   4   1  14     3749.92     3977.12    105.39 o 
   5   1  14      140.30      175.18     23.96 o 
   6   1  14     1270.89     1353.97     78.63 o 
   7   1  14        1.77        8.46     13.39 o 
  -7   2  14       69.87       37.33     17.95 o 
  -6   2  14       46.71       48.11     18.33 o 
  -5   2  14      604.07      554.26     42.11 o 
  -4   2  14      172.72      207.03     27.07 o 
  -3   2  14      844.28      836.77     41.96 o 
  -2   2  14     1088.02     1145.34     35.01 o 
  -1   2  14     1321.43     1334.90     37.94 o 
   0   2  14      945.93     1027.71     32.83 o 
   1   2  14      531.47      524.32     23.37 o 
   2   2  14        9.54       30.56      8.72 o 
   3   2  14      298.64      370.61     41.25 o 
   4   2  14     1371.73     1565.92     80.16 o 
   5   2  14      645.58      677.07     52.47 o 
   6   2  14      220.48      226.82     33.13 o 
   7   2  14      222.00      180.39     33.65 o 
   8   2  14      173.18      243.43     45.47 o 
  -7   3  14        4.90       26.14     45.46 o 
  -6   3  14      918.25      971.94     57.05 o 
  -5   3  14        2.29        4.42     12.82 o 
  -4   3  14     1027.02     1091.85     86.98 o 
  -3   3  14       51.05        8.58     22.44 o 
  -2   3  14     1435.25     1595.57     99.01 o 
  -1   3  14      152.41      102.65     17.84 o 
   0   3  14     4808.17     4715.85    114.65 o 
   1   3  14      166.94      149.05     18.01 o 
   2   3  14     4722.73     4740.43    116.33 o 
   3   3  14       38.26       25.77     23.01 o 
   4   3  14      990.73      997.24     58.87 o 
   5   3  14       10.96       33.66     14.69 o 
   6   3  14      391.57      401.74     47.73 o 
   7   3  14      176.63      171.45     38.11 o 
   8   3  14      252.73      218.41     39.83 o 
  -6   4  14       37.18       12.29     43.14 o 
  -5   4  14      134.46      108.74     42.10 o 
  -4   4  14       67.18       -2.17     30.35 o 
  -3   4  14      677.27      602.50     70.98 o 
  -2   4  14        0.48        7.70     19.76 o 
  -1   4  14      377.29      460.04     62.10 o 
   0   4  14       55.83       40.32     12.83 o 
   1   4  14      430.39      503.31     31.85 o 
   2   4  14     1087.69     1171.52     49.38 o 
   3   4  14     1115.74     1204.83     48.92 o 
   4   4  14      915.24      882.60     56.83 o 
   5   4  14      224.27      233.91     34.63 o 
   6   4  14      656.23      769.30     59.35 o 
   7   4  14       66.56       61.67     21.48 o 
   8   4  14       39.66       17.39     17.16 o 
   9   4  14        7.06       28.51     21.92 o 
  -5   5  14        1.73       11.08     33.48 o 
  -4   5  14      844.01      750.18     86.32 o 
  -3   5  14       28.27       73.15     36.54 o 
  -2   5  14     1643.57     1609.12    106.13 o 
  -1   5  14       98.76       64.04     33.70 o 
   0   5  14     2110.08     2136.24     69.35 o 
   1   5  14      266.55      257.94     26.49 o 
   2   5  14     1130.23     1117.66     45.95 o 
   3   5  14       11.36        9.02     10.30 o 
   4   5  14      871.11      962.62     46.23 o 
   5   5  14      307.44      353.19     39.16 o 
   6   5  14      789.60      812.36     59.87 o 
   7   5  14      164.31      190.27     31.84 o 
   8   5  14      161.16      145.99     36.74 o 
   9   5  14      102.73      154.25     45.59 o 
  -5   6  14       28.27        9.05     32.80 o 
  -4   6  14        4.91       22.64     31.19 o 
  -3   6  14      148.28      103.66     41.03 o 
  -2   6  14       61.30      125.65     45.98 o 
  -1   6  14      312.23      292.01     55.27 o 
   0   6  14      351.21      419.32     55.35 o 
   1   6  14      399.73      443.89     30.45 o 
   2   6  14     1128.93     1170.63     50.62 o 
   3   6  14      286.12      373.90     30.08 o 
   4   6  14      150.19      116.38     33.34 o 
   5   6  14       16.06       12.95     12.58 o 
   6   6  14       83.70      100.85     25.99 o 
   7   6  14       74.50       83.39     30.22 o 
   8   6  14      362.12      310.33     44.13 o 
   9   6  14       42.59       47.27     32.79 o 
  -4   7  14      539.83      676.60     84.22 o 
  -3   7  14       26.53       61.85     59.38 o 
  -2   7  14      488.58      501.55     76.93 o 
  -1   7  14       70.99       30.18     29.77 o 
   0   7  14      223.01      323.68     58.59 o 
   1   7  14      114.17      130.18     25.43 o 
   2   7  14      989.75     1108.74     50.76 o 
   3   7  14      168.39      142.81     22.61 o 
   4   7  14      890.25      897.51     46.52 o 
   5   7  14      153.65      137.10     21.31 o 
   6   7  14      320.47      335.84     41.56 o 
   7   7  14      171.99      160.00     37.57 o 
   8   7  14       25.21        6.98     17.52 o 
  -2   8  14       52.37       61.89     41.16 o 
  -1   8  14      232.99      279.00     54.87 o 
   0   8  14      626.58      685.37     78.76 o 
   1   8  14       96.24      161.13     44.08 o 
   2   8  14      297.92      375.02     36.53 o 
   3   8  14        7.89       24.27     13.16 o 
   4   8  14      503.71      553.25     51.35 o 
   5   8  14       46.22       25.43     20.32 o 
   6   8  14      293.55      122.10     23.65 o 
   7   8  14       35.59       32.16     18.88 o 
   8   8  14      305.27      286.16     43.45 o 
  -1   9  14       32.81       66.58     49.30 o 
   0   9  14      281.04      316.42     59.17 o 
   1   9  14       51.47       20.19     34.38 o 
   2   9  14      680.73      751.08     44.48 o 
   3   9  14      201.80      204.15     29.60 o 
   4   9  14      250.99      235.16     38.10 o 
   5   9  14       12.29       -5.55     11.71 o 
   6   9  14       17.00       40.33     15.41 o 
   7   9  14       90.05      110.51     36.89 o 
   0  10  14       52.45       51.71     35.80 o 
   1  10  14       10.07        8.80     24.83 o 
   2  10  14       93.66       54.30     47.06 o 
   3  10  14       54.32       33.10     22.26 o 
   4  10  14      292.74      300.33     31.47 o 
   5  10  14       14.01       10.07     17.91 o 
   6  10  14      149.17      187.35     29.48 o 
   7  10  14       10.02       37.53     33.51 o 
   3  11  14        0.08       27.51     29.57 o 
   4  11  14        9.29        6.70     16.39 o 
   5  11  14       67.86       84.82     30.63 o 
  -6  -9  15        0.31      -14.60     14.60 o 
  -5  -9  15       65.48       73.20     22.02 o 
  -4  -9  15      124.97      102.10     33.51 o 
  -3  -9  15       87.49       42.08     24.60 o 
  -2  -9  15      168.90      146.07     26.70 o 
  -1  -9  15      156.97      131.42     25.44 o 
  -7  -8  15       15.74        4.69     16.76 o 
  -6  -8  15      250.07      298.38     32.65 o 
  -5  -8  15       22.30       56.00     22.09 o 
  -4  -8  15      272.58      269.45     33.87 o 
  -3  -8  15       39.54       42.15     18.59 o 
  -2  -8  15      319.89      304.60     35.55 o 
  -1  -8  15       87.71       31.28     27.38 o 
   0  -8  15      388.73      364.74     38.15 o 
   1  -8  15       67.12       43.09     23.02 o 
  -7  -7  15      104.33       44.38     27.60 o 
  -6  -7  15      113.41      104.35     24.06 o 
  -5  -7  15      286.71      297.03     30.80 o 
  -4  -7  15      527.45      573.23     39.77 o 
  -3  -7  15      547.20      580.51     41.11 o 
  -2  -7  15      484.74      501.11     39.00 o 
  -1  -7  15      133.44      167.15     34.62 o 
   0  -7  15       65.26       41.29     16.29 o 
   1  -7  15      235.01      181.82     29.78 o 
   2  -7  15      353.08      266.49     36.61 o 
  -8  -6  15      231.69      236.50     35.92 o 
  -7  -6  15       43.85       78.19     34.46 o 
  -6  -6  15      447.37      472.83     35.00 o 
  -5  -6  15      101.22       53.87     13.06 o 
  -4  -6  15      575.10      608.85     46.12 o 
  -3  -6  15      205.67      134.94     24.56 o 
  -2  -6  15     1097.61     1017.58     52.00 o 
  -1  -6  15      134.04      115.21     21.39 o 
   0  -6  15      502.32      516.75     38.82 o 
   1  -6  15      311.51      298.28     32.91 o 
   2  -6  15       98.00       64.15     26.51 o 
   3  -6  15       10.54       16.05     14.17 o 
  -8  -5  15       78.18       72.72     26.45 o 
  -7  -5  15      185.59      165.47     27.36 o 
  -6  -5  15      298.77      279.75     43.93 o 
  -5  -5  15      453.81      424.88     33.48 o 
  -4  -5  15      666.27      650.87     39.92 o 
  -3  -5  15      265.10      258.73     28.05 o 
  -2  -5  15      848.16      897.11     46.30 o 
  -1  -5  15      188.97      160.38     25.17 o 
   0  -5  15     1104.39     1072.83     53.71 o 
   1  -5  15      610.39      585.56     39.37 o 
   2  -5  15      912.12      882.70     50.43 o 
   3  -5  15       49.78       70.16     19.06 o 
   4  -5  15      370.31      375.24     37.25 o 
  -8  -4  15      285.96      286.47     37.37 o 
  -7  -4  15      111.01       83.92     23.74 o 
  -6  -4  15      387.49      316.71     36.42 o 
  -5  -4  15      200.98      194.72     21.42 o 
  -4  -4  15     1950.21     1593.30     50.04 o 
  -3  -4  15      293.96      279.37     21.74 o 
  -2  -4  15     1168.17     1102.90     50.69 o 
  -1  -4  15      239.67      215.43     27.08 o 
   0  -4  15      320.25      328.13     32.77 o 
   1  -4  15      536.47      560.84     43.70 o 
   2  -4  15      268.82      223.48     29.60 o 
   3  -4  15      277.30      243.50     31.42 o 
   4  -4  15      154.43      160.80     26.41 o 
   5  -4  15      207.79      180.99     27.59 o 
  -8  -3  15      234.26      223.14     32.48 o 
  -7  -3  15      242.49      278.60     35.03 o 
  -6  -3  15      673.95      828.15     78.41 o 
  -5  -3  15      201.34      140.20     25.41 o 
  -4  -3  15      732.84      811.10     34.05 o 
  -3  -3  15      289.50      309.15     32.79 o 
  -2  -3  15     1232.44     1224.77     50.69 o 
  -1  -3  15      981.72      974.78     45.24 o 
   0  -3  15      947.63      986.92     47.60 o 
   1  -3  15      620.14      670.22     39.54 o 
   2  -3  15     1756.44     1657.24     64.97 o 
   3  -3  15        0.49       -3.41     10.34 o 
   4  -3  15      429.65      519.25     43.80 o 
   5  -3  15        5.93        7.67     12.75 o 
   6  -3  15      405.72      440.26     71.30 o 
  -8  -2  15      376.86      367.22     40.78 o 
  -7  -2  15      291.08      291.74     33.66 o 
  -6  -2  15      483.74      430.53     39.10 o 
  -5  -2  15      499.11      463.88     36.66 o 
  -4  -2  15     1055.64     1092.37     40.31 o 
  -3  -2  15      664.63      639.42     58.29 o 
  -2  -2  15      140.47      160.16     17.31 o 
  -1  -2  15      522.36      531.26     37.14 o 
   0  -2  15     1104.96     1145.68     78.85 o 
   1  -2  15      541.37      597.97     37.30 o 
   2  -2  15     2227.10     2217.52     74.58 o 
   3  -2  15      144.05      127.96     18.12 o 
   4  -2  15      325.96      379.92     32.81 o 
   5  -2  15      422.12      428.47     37.33 o 
   6  -2  15      132.97      168.32     39.48 o 
  -8  -1  15       72.45       85.62     23.09 o 
  -7  -1  15       79.86       85.28     22.75 o 
  -6  -1  15     1516.68     1545.99     70.40 o 
  -5  -1  15      191.10      231.77     30.03 o 
  -4  -1  15     2142.67     2312.77     79.77 o 
  -3  -1  15      543.74      533.80     26.16 o 
  -2  -1  15     2945.95     3008.51     68.92 o 
  -1  -1  15        1.02      -10.79     11.80 o 
   0  -1  15     2284.98     2390.10     71.63 o 
   1  -1  15       40.90       45.27     12.56 o 
   2  -1  15     1294.51     1351.96     53.92 o 
   3  -1  15      100.72       63.52     22.41 o 
   4  -1  15      859.85      884.12     46.75 o 
   5  -1  15      147.66      108.29     22.38 o 
   6  -1  15      324.97      328.76     31.26 o 
   7  -1  15      199.19      266.38     58.77 o 
  -8   0  15      338.41      430.25     56.60 o 
  -7   0  15       53.51       11.02     23.63 o 
  -6   0  15      484.03      501.09     42.34 o 
  -5   0  15      454.09      504.84     42.55 o 
  -4   0  15      304.68      417.02     37.87 o 
  -3   0  15      950.79      942.74     61.29 o 
  -2   0  15      245.32      268.86     22.61 o 
  -1   0  15     1574.89     1587.27     44.48 o 
   0   0  15     1360.76     1380.12     40.48 o 
   1   0  15     1553.10     1596.45     56.13 o 
   2   0  15      243.11      303.53     27.69 o 
   3   0  15      931.82      920.74     59.29 o 
   4   0  15      170.30      237.58     26.57 o 
   5   0  15      255.56      220.11     28.42 o 
   6   0  15      280.24      317.77     34.46 o 
   7   0  15      155.70      190.30     30.69 o 
  -7   1  15       32.24       39.19     24.71 o 
  -6   1  15      900.30      978.06     54.68 o 
  -5   1  15      105.40      131.53     23.44 o 
  -4   1  15     2144.48     2374.12     81.64 o 
  -3   1  15      761.96      826.53     45.09 o 
  -2   1  15     1017.66     1086.19     35.29 o 
  -1   1  15        4.89        7.82      7.07 o 
   0   1  15     4010.82     4055.36    141.94 o 
   1   1  15        0.98       25.87     14.25 o 
   2   1  15     2973.17     3070.35     84.81 o 
   3   1  15      518.75      537.07     33.08 o 
   4   1  15     2137.43     2220.48     73.02 o 
   5   1  15      182.59      178.02     25.46 o 
   6   1  15     1510.72     1697.27     91.77 o 
   7   1  15       16.61        5.29     17.25 o 
  -7   2  15      119.38      135.20     28.65 o 
  -6   2  15       15.59        2.24     14.72 o 
  -5   2  15      366.15      353.41     36.67 o 
  -4   2  15      105.62       98.12     23.25 o 
  -3   2  15      839.84      828.63     42.56 o 
  -2   2  15     1186.81     1215.39     50.06 o 
  -1   2  15      821.80      905.36     31.90 o 
   0   2  15      161.44      133.97     21.53 o 
   1   2  15      552.11      526.63     31.48 o 
   2   2  15       98.52      101.10     21.91 o 
   3   2  15      298.67      305.25     37.94 o 
   4   2  15     1010.80     1090.56     66.95 o 
   5   2  15      488.20      477.06     44.85 o 
   6   2  15      461.52      451.11     45.78 o 
   7   2  15      290.22      316.87     41.32 o 
   8   2  15      361.29      411.28     52.59 o 
  -6   3  15      404.72      358.63     69.66 o 
  -5   3  15        2.99       39.25     25.86 o 
  -4   3  15      704.27      768.89     89.21 o 
  -3   3  15       64.49       61.35     30.23 o 
  -2   3  15     2168.46     2043.33    117.14 o 
  -1   3  15      704.69      715.29     37.03 o 
   0   3  15     2415.26     1271.72     78.85 o 
   1   3  15      110.69      120.27     18.33 o 
   2   3  15     2792.47     2941.49     84.54 o 
   3   3  15      308.07      299.92     36.40 o 
   4   3  15      274.88      325.97     40.83 o 
   5   3  15       17.82        5.82     11.47 o 
   6   3  15      539.87      608.93     61.02 o 
   7   3  15      231.40      302.51     45.18 o 
   8   3  15      231.87      280.58     44.36 o 
  -6   4  15        5.46       14.46     37.49 o 
  -5   4  15      258.96      180.10     50.28 o 
  -4   4  15       56.21       72.98     36.46 o 
  -3   4  15      291.60      334.31     56.47 o 
  -2   4  15        6.79       15.58     21.89 o 
  -1   4  15      190.57      167.85     41.87 o 
   0   4  15      534.36      518.33     32.51 o 
   2   4  15      887.70      931.46     44.55 o 
   3   4  15      360.40      339.80     28.37 o 
   4   4  15      649.71      709.34     52.99 o 
   5   4  15      337.45      317.08     38.31 o 
   6   4  15      696.27      735.35     59.60 o 
   7   4  15       26.75       53.98     21.59 o 
   8   4  15       66.53       74.36     27.44 o 
  -5   5  15        1.55       -4.71     27.34 o 
  -4   5  15      902.12      808.36     87.55 o 
  -3   5  15      110.18      148.61     43.36 o 
  -2   5  15     1833.81     2112.14    126.54 o 
   0   5  15     2105.08     2112.34     69.48 o 
   1   5  15       18.02       20.13     11.18 o 
   3   5  15      100.10      112.44     19.31 o 
   4   5  15     1031.72     1030.66     65.29 o 
   5   5  15      560.17      584.16     51.23 o 
   6   5  15      308.00      307.73     38.87 o 
   7   5  15      224.11      178.38     31.11 o 
   8   5  15      243.76      248.70     42.73 o 
  -4   6  15        2.60        6.10     29.94 o 
  -3   6  15       79.05      111.20     38.37 o 
  -2   6  15      445.45      496.42     70.78 o 
  -1   6  15      331.39      347.80     57.79 o 
   0   6  15      337.73      399.79     56.86 o 
   1   6  15      476.95      518.11     32.09 o 
   2   6  15      573.09      536.34     35.79 o 
   3   6  15      222.69      195.03     26.27 o 
   4   6  15      112.63       91.43     19.27 o 
   5   6  15      137.03      100.68     24.19 o 
   6   6  15      190.97      148.44     30.67 o 
   7   6  15       73.65      100.43     30.91 o 
   8   6  15      222.78      262.93     43.98 o 
  -3   7  15       35.39       73.66     55.61 o 
  -2   7  15      203.59      195.16     49.00 o 
  -1   7  15        3.30        0.82     21.26 o 
   0   7  15      279.17      259.19     53.26 o 
   1   7  15      434.54      514.81     37.83 o 
   2   7  15     1078.81     1160.42     54.20 o 
   3   7  15      286.06      292.36     27.66 o 
   4   7  15      493.38      504.15     34.25 o 
   5   7  15      144.80      150.66     24.29 o 
   6   7  15      317.60      302.01     41.74 o 
   7   7  15      201.93      196.10     39.12 o 
   8   7  15       76.17      107.49     31.77 o 
  -2   8  15      246.69      183.17     50.85 o 
  -1   8  15       92.61      118.89     43.14 o 
   0   8  15      154.64      171.28     49.91 o 
   1   8  15        8.07      -15.11     21.67 o 
   2   8  15       14.16       11.89     12.99 o 
   3   8  15       78.39       78.32     18.99 o 
   4   8  15      466.20      471.21     49.60 o 
   5   8  15      114.15       83.31     22.45 o 
   6   8  15      386.88      299.57     42.18 o 
   7   8  15       53.89       33.44     21.35 o 
   8   8  15      128.21       79.12     31.35 o 
  -1   9  15      106.48      208.96     58.53 o 
   0   9  15      198.31      219.87     54.66 o 
   1   9  15       19.27       35.94     36.85 o 
   2   9  15      179.84      183.55     49.04 o 
   3   9  15      167.13      213.31     31.44 o 
   4   9  15      240.25      208.24     39.55 o 
   5   9  15        5.82       22.21     13.27 o 
   6   9  15       99.63       65.01     20.51 o 
   7   9  15      112.71      178.26     39.72 o 
   1  10  15        1.88       34.83     32.09 o 
   2  10  15      312.48      405.71     73.63 o 
   3  10  15        6.24       10.09     20.08 o 
   4  10  15      186.43      195.38     27.49 o 
   5  10  15       10.07       11.37     16.96 o 
   6  10  15      175.24      200.89     31.13 o 
  -3  -9  16       99.99       74.49     42.27 o 
  -6  -8  16      159.45      152.45     26.02 o 
  -5  -8  16       63.72       61.21     25.94 o 
  -4  -8  16      208.90      149.23     38.37 o 
  -3  -8  16        7.38       -3.41     13.63 o 
  -2  -8  16      254.43      272.30     32.84 o 
  -1  -8  16       59.11       81.57     28.29 o 
   0  -8  16      292.50      238.29     33.21 o 
  -7  -7  16      198.20      254.92     53.88 o 
  -6  -7  16       54.36       58.81     23.07 o 
  -5  -7  16      189.33      171.05     26.13 o 
  -4  -7  16      249.63      255.87     29.08 o 
  -3  -7  16      114.39       92.47     22.20 o 
  -2  -7  16      216.82      178.71     29.34 o 
  -1  -7  16      287.45      310.42     43.13 o 
   0  -7  16       38.80       38.78     15.75 o 
   1  -7  16      247.61      290.86     35.78 o 
   2  -7  16      100.74       26.60     21.06 o 
  -7  -6  16       41.46       50.70     27.97 o 
  -6  -6  16      200.42      242.18     35.30 o 
  -5  -6  16       31.83       23.51     12.67 o 
  -4  -6  16      708.21      759.75     52.29 o 
  -3  -6  16      188.74      179.08     27.82 o 
  -2  -6  16      536.28      518.04     38.78 o 
  -1  -6  16      250.13      269.70     29.74 o 
   0  -6  16      354.32      352.65     33.15 o 
   1  -6  16      155.23      154.35     25.68 o 
   2  -6  16      236.12      240.61     34.29 o 
   3  -6  16        4.90        9.33     16.54 o 
  -8  -5  16      112.18      127.58     30.85 o 
  -7  -5  16      179.02      159.59     28.59 o 
  -6  -5  16      197.27      218.72     31.18 o 
  -5  -5  16      250.50      221.77     23.00 o 
  -4  -5  16      650.05      696.31     41.86 o 
  -3  -5  16      688.75      629.65     46.50 o 
  -2  -5  16       48.04       63.67     17.49 o 
  -1  -5  16      541.38      621.64     70.51 o 
   0  -5  16      593.82      546.50     40.19 o 
   1  -5  16      206.67      190.92     27.52 o 
   2  -5  16      677.42      682.20     45.05 o 
   3  -5  16        8.42       20.41     18.32 o 
   4  -5  16      175.12      116.63     25.23 o 
  -8  -4  16      136.60      125.10     27.62 o 
  -7  -4  16       24.23       19.14     16.34 o 
  -6  -4  16      690.35      552.97     44.30 o 
  -5  -4  16      177.04      175.42     29.52 o 
  -4  -4  16      748.55      740.87     34.22 o 
  -3  -4  16      503.13      509.72     34.04 o 
  -2  -4  16      433.97      539.81     36.39 o 
  -1  -4  16      800.66      723.07     43.63 o 
   0  -4  16      494.07      472.27     40.17 o 
   1  -4  16      264.72      271.22     31.15 o 
   2  -4  16      592.80      521.93     43.49 o 
   3  -4  16      360.03      388.10     35.35 o 
   4  -4  16      106.52       93.92     23.29 o 
   5  -4  16      199.07      155.52     27.10 o 
  -8  -3  16      185.36      219.18     34.70 o 
  -7  -3  16      210.98      154.97     31.71 o 
  -6  -3  16      642.96      666.81     75.52 o 
  -5  -3  16      514.07      536.06     45.56 o 
  -4  -3  16       95.95       88.51     15.37 o 
  -3  -3  16     1017.90     1069.30     41.10 o 
  -2  -3  16     1942.85     2019.28     69.71 o 
  -1  -3  16       96.38       60.64     18.36 o 
   0  -3  16     1778.48     1781.24     66.91 o 
   1  -3  16      396.20      399.65     32.48 o 
   2  -3  16     1002.16     1015.71     51.47 o 
   3  -3  16      123.26      117.34     21.87 o 
   4  -3  16      284.18      349.59     37.49 o 
   5  -3  16      103.91       92.03     22.45 o 
  -8  -2  16      214.52      204.58     34.40 o 
  -7  -2  16      162.03      217.77     29.01 o 
  -6  -2  16      676.88      779.61     52.84 o 
  -5  -2  16      303.24      285.37     32.11 o 
  -4  -2  16      727.82      731.88     45.61 o 
  -3  -2  16      658.12      726.22     66.28 o 
  -2  -2  16      825.05      786.33     32.64 o 
  -1  -2  16      362.80      474.74     36.39 o 
   0  -2  16      592.14      640.91     38.07 o 
   1  -2  16      845.11      889.96     45.99 o 
   2  -2  16     1264.36     1228.62     53.60 o 
   3  -2  16      745.70      712.81     41.07 o 
   4  -2  16      404.66      386.86     34.26 o 
   5  -2  16      106.32      103.66     25.55 o 
   6  -2  16      403.93      409.77     48.71 o 
  -8  -1  16      239.19      279.88     49.79 o 
  -7  -1  16      202.06      237.03     34.21 o 
  -6  -1  16      630.39      647.22     47.50 o 
  -5  -1  16      236.98      238.59     31.87 o 
  -4  -1  16     1067.56     1042.88     51.83 o 
  -3  -1  16      677.23      624.01     28.23 o 
  -2  -1  16     2875.15     2857.35     67.84 o 
  -1  -1  16      592.60      587.99     34.32 o 
   0  -1  16     3148.98     3311.20    124.26 o 
   1  -1  16      149.07      167.81     23.06 o 
   2  -1  16      744.40      755.34     40.20 o 
   3  -1  16      431.30      462.35     35.87 o 
   4  -1  16     1241.41     1108.81     54.81 o 
   5  -1  16      113.24       90.12     19.92 o 
   6  -1  16      442.48      430.49     37.58 o 
   7  -1  16       78.57       -4.09     44.45 o 
  -7   0  16      156.41      110.88     29.52 o 
  -6   0  16      291.79      251.67     35.09 o 
  -5   0  16      225.21      320.60     34.37 o 
  -4   0  16      307.85      348.87     35.83 o 
  -3   0  16     1415.46     1378.57     58.55 o 
  -2   0  16     1470.21     1546.51     45.84 o 
  -1   0  16     1048.74     1140.33     38.00 o 
   0   0  16      328.77      388.77     26.11 o 
   1   0  16     1074.23     1073.81     46.67 o 
   2   0  16     1411.28     1545.48     58.73 o 
   3   0  16     1384.15     1297.09     55.48 o 
   4   0  16       19.92       30.28     11.43 o 
   5   0  16       35.28       38.40     15.46 o 
   6   0  16      353.29      318.82     36.14 o 
   7   0  16      179.37      137.64     35.24 o 
  -7   1  16      207.76      255.40     36.23 o 
  -6   1  16      321.87      310.76     33.01 o 
  -5   1  16      153.37      194.25     28.63 o 
  -4   1  16      876.32      864.61     47.49 o 
  -3   1  16      101.37       35.60     23.52 o 
  -2   1  16     2390.39     2405.73     59.07 o 
  -1   1  16       70.16       57.27     10.58 o 
   0   1  16     3191.98     3417.00     94.43 o 
   1   1  16      577.60      631.41     34.98 o 
   2   1  16     2869.90     3157.49     88.21 o 
   3   1  16      656.11      629.62     36.34 o 
   4   1  16     1062.26     1013.07     63.74 o 
   5   1  16      232.23      268.59     37.21 o 
   6   1  16      636.74      657.41     58.20 o 
   7   1  16        0.42       18.40     18.65 o 
  -6   2  16      132.59      148.91     24.32 o 
  -5   2  16      431.85      400.95     63.68 o 
  -4   2  16      338.83      287.28     53.32 o 
  -3   2  16      149.77      151.16     38.81 o 
  -2   2  16     2236.44     2198.83    119.42 o 
  -1   2  16      531.49      552.59     31.61 o 
   0   2  16     1087.75     1058.86     45.94 o 
   1   2  16      498.39      467.12     31.31 o 
   2   2  16        3.01       20.27     13.30 o 
   3   2  16      334.85      346.62     42.68 o 
   4   2  16      694.67      788.72     58.01 o 
   5   2  16      307.97      338.03     40.23 o 
   6   2  16      648.77      643.93     55.25 o 
   7   2  16      159.96      108.71     29.41 o 
   8   2  16      205.76      285.85     48.25 o 
  -6   3  16      471.66      567.67     78.91 o 
  -5   3  16        4.63       10.32     27.79 o 
  -4   3  16      725.44      739.20     89.14 o 
  -3   3  16       16.82       36.96     27.86 o 
  -2   3  16     1727.62     1704.39    108.82 o 
  -1   3  16      605.06      590.15     34.98 o 
   1   3  16      938.99     1038.13     45.26 o 
   2   3  16     1254.73     1356.89     71.37 o 
   3   3  16      276.21      298.37     35.54 o 
   4   3  16     1157.76     1135.07     67.20 o 
   5   3  16        0.23      -10.89     10.89 o 
   6   3  16      285.48      319.10     44.27 o 
   7   3  16      201.35      198.92     36.49 o 
   8   3  16      190.75      192.71     39.59 o 
  -5   4  16      223.93      269.63     60.09 o 
  -4   4  16       85.29       52.13     37.04 o 
  -3   4  16      587.56      678.36     73.49 o 
  -2   4  16       73.25       94.87     34.29 o 
  -1   4  16      474.50      549.05     69.74 o 
   0   4  16      262.12      225.33     25.51 o 
   1   4  16      231.47      238.90     26.51 o 
   2   4  16     1114.65     1170.47     51.01 o 
   3   4  16      300.88      346.49     37.92 o 
   4   4  16     1861.91     1964.11     95.46 o 
   5   4  16      199.85      172.78     31.08 o 
   6   4  16      373.54      374.71     44.43 o 
   7   4  16       63.29       54.99     22.82 o 
   8   4  16        0.12        2.93     18.31 o 
  -5   5  16        1.22      -24.27     24.27 o 
  -4   5  16      945.39      989.56     97.20 o 
  -3   5  16       65.52      138.79     44.93 o 
  -2   5  16      835.82      931.38     99.75 o 
  -1   5  16      123.65      133.82     42.95 o 
   0   5  16     1424.93     1533.97     58.90 o 
   1   5  16      245.54      222.99     26.62 o 
   2   5  16      989.80      968.10     45.42 o 
   3   5  16        2.98       -6.59      8.15 o 
   4   5  16      674.84      600.95     52.17 o 
   5   5  16      432.95      413.09     45.26 o 
   6   5  16      299.69      308.51     39.53 o 
   7   5  16      178.78      230.42     37.87 o 
   8   5  16       78.64       50.71     33.91 o 
  -4   6  16        0.04      -19.96     27.02 o 
  -3   6  16      170.09      156.66     48.08 o 
  -2   6  16       36.01       -5.73     42.25 o 
  -1   6  16      176.06      130.66     50.68 o 
   0   6  16      864.64      977.71     84.46 o 
   1   6  16      482.34      502.89     33.83 o 
   2   6  16      398.26      432.02     33.16 o 
   3   6  16      466.30      542.81     47.33 o 
   4   6  16       59.19       66.25     20.94 o 
   5   6  16        5.76       35.28     17.11 o 
   6   6  16       97.45       86.13     24.20 o 
   7   6  16       44.35       36.62     29.72 o 
   8   6  16      225.07      276.88     44.32 o 
  -3   7  16       15.02       62.79     54.54 o 
  -2   7  16      213.91      224.37     56.63 o 
  -1   7  16        0.62        8.81     25.04 o 
   0   7  16      336.90      364.39     66.19 o 
   1   7  16      307.08      290.03     60.39 o 
   2   7  16      531.38      516.68     38.08 o 
   3   7  16      207.25      183.47     25.35 o 
   4   7  16      363.84      392.68     39.86 o 
   5   7  16      353.83      320.01     39.94 o 
   6   7  16      197.46      217.71     37.61 o 
   7   7  16      133.03      130.58     38.35 o 
   8   7  16       66.42       61.61     25.67 o 
  -2   8  16       48.80      125.57     47.54 o 
  -1   8  16       56.90       11.22     40.70 o 
   0   8  16       87.67      124.45     47.05 o 
   1   8  16       86.52       99.94     37.90 o 
   2   8  16      129.91      128.33     23.44 o 
   3   8  16       31.21       43.76     16.26 o 
   4   8  16      421.14      326.77     42.80 o 
   5   8  16       43.76       29.20     22.12 o 
   6   8  16      303.38      312.01     43.44 o 
   7   8  16       18.02       41.45     21.85 o 
   0   9  16      113.88      148.43     51.34 o 
   1   9  16      195.81      241.22     53.46 o 
   2   9  16      112.10       75.58     43.59 o 
   3   9  16      109.06      112.49     24.03 o 
   4   9  16      162.75      181.07     30.05 o 
   5   9  16       15.10       21.01     14.46 o 
   6   9  16       35.01       34.24     22.03 o 
   7   9  16        3.90       -1.81     14.45 o 
   2  10  16      318.93      364.26     69.00 o 
   3  10  16       44.32       56.34     23.58 o 
   4  10  16      160.88      181.58     28.67 o 
   5  10  16       25.86        2.49     19.30 o 
  -5  -8  17       26.46        2.94     23.65 o 
  -4  -8  17      254.68      165.50     40.23 o 
  -3  -8  17       12.43        2.01     14.23 o 
  -2  -8  17      179.60      152.13     27.16 o 
  -1  -8  17       89.32      110.03     27.33 o 
  -6  -7  17       49.73       58.18     23.56 o 
  -5  -7  17      191.05      142.68     26.21 o 
  -4  -7  17       83.85      126.25     23.23 o 
  -3  -7  17      334.35      277.93     30.06 o 
  -2  -7  17      139.46      133.45     27.00 o 
  -1  -7  17      126.80      151.06     36.54 o 
   0  -7  17      131.49      139.91     25.96 o 
   1  -7  17      179.87      203.50     30.94 o 
  -7  -6  17       18.28       10.11     28.03 o 
  -6  -6  17      413.50      467.64     70.71 o 
  -5  -6  17        1.27       -7.75     11.58 o 
  -4  -6  17      395.42      359.90     37.32 o 
  -3  -6  17       18.33      -38.09     38.09 o 
  -2  -6  17      515.93      477.59     38.17 o 
  -1  -6  17       85.68       73.83     18.87 o 
   0  -6  17      272.78      251.71     30.90 o 
   1  -6  17      198.06      118.59     28.26 o 
   2  -6  17      430.71      332.98     38.87 o 
  -7  -5  17      206.25      166.31     29.82 o 
  -6  -5  17      148.86      185.69     29.70 o 
  -5  -5  17      309.11      203.52     27.48 o 
  -4  -5  17      252.02      221.27     30.02 o 
  -3  -5  17      475.90      533.89     43.25 o 
  -2  -5  17      581.35      632.31     47.66 o 
  -1  -5  17      514.90      502.17     67.08 o 
   0  -5  17      327.33      356.53     34.31 o 
   1  -5  17      303.75      337.03     33.97 o 
   2  -5  17      259.19      249.17     28.75 o 
   3  -5  17      188.08      275.06     32.55 o 
  -7  -4  17       33.27       24.38     18.67 o 
  -6  -4  17      314.24      325.88     38.76 o 
  -5  -4  17      171.11      141.99     29.07 o 
  -4  -4  17      663.33      633.98     32.67 o 
  -3  -4  17      398.95      346.44     30.36 o 
  -2  -4  17     1050.19     1054.94     52.08 o 
  -1  -4  17      115.02      111.76     24.92 o 
   0  -4  17      643.46      756.59     48.43 o 
   1  -4  17      108.80       69.21     19.29 o 
   2  -4  17      539.88      491.46     67.74 o 
   3  -4  17      108.23       92.44     24.28 o 
   4  -4  17      312.75      333.99     34.75 o 
  -7  -3  17      141.56      111.55     31.72 o 
  -6  -3  17      359.25      423.65     66.88 o 
  -5  -3  17      256.56      356.71     39.25 o 
  -4  -3  17      413.95      508.10     39.65 o 
  -3  -3  17      510.85      456.10     34.59 o 
  -2  -3  17      677.88      702.18     41.10 o 
  -1  -3  17      464.15      489.74     35.01 o 
   0  -3  17     1731.79     1722.71     67.02 o 
   1  -3  17      188.85      208.29     27.07 o 
   2  -3  17     1202.59     1137.88     56.81 o 
   3  -3  17      346.41      406.14     39.70 o 
   4  -3  17      170.10      165.66     27.77 o 
   5  -3  17      149.12      197.96     65.11 o 
  -7  -2  17      131.36      126.99     29.07 o 
  -6  -2  17      499.47      458.63     41.97 o 
  -5  -2  17      378.04      353.92     34.41 o 
  -4  -2  17      502.80      482.56     39.77 o 
  -3  -2  17      588.88      592.13     39.47 o 
  -2  -2  17     1859.70     1834.81     64.59 o 
  -1  -2  17       30.41       68.62     15.95 o 
   0  -2  17     1942.86     1991.10     70.56 o 
   1  -2  17     1032.68     1045.65     51.23 o 
   2  -2  17      333.78      328.00     30.15 o 
   3  -2  17      489.12      504.64     36.72 o 
   4  -2  17      340.59      281.29     30.84 o 
   5  -2  17      145.29      128.58     27.58 o 
   6  -2  17      319.33      337.66     46.36 o 
  -7  -1  17      221.11      223.84     34.46 o 
  -6  -1  17      264.63      208.75     35.25 o 
  -5  -1  17      466.02      453.56     38.22 o 
  -4  -1  17      778.35      757.60     45.33 o 
  -3  -1  17      277.94      300.73     26.90 o 
  -2  -1  17     1471.76     1577.17     48.25 o 
  -1  -1  17      184.96      190.10     22.97 o 
   0  -1  17     1043.70     1076.76     64.42 o 
   1  -1  17      428.85      435.54     37.10 o 
   2  -1  17      402.62      363.34     34.48 o 
   3  -1  17      559.01      563.43     39.54 o 
   4  -1  17      656.40      684.48     43.98 o 
   5  -1  17      202.12      235.58     29.01 o 
   6  -1  17      413.16      373.75     34.78 o 
  -7   0  17      182.44      116.21     30.44 o 
  -6   0  17      368.86      484.44     43.69 o 
  -5   0  17      386.80      429.22     40.97 o 
  -4   0  17      433.07      546.91     45.57 o 
  -3   0  17      304.97      357.97     35.12 o 
  -2   0  17     1024.54     1050.04     38.36 o 
  -1   0  17     1294.55     1363.07     43.57 o 
   0   0  17      238.30      265.06     23.48 o 
   1   0  17     1267.72     1373.34     53.93 o 
   2   0  17      994.72      999.82     48.38 o 
   3   0  17      301.14      361.74     32.53 o 
   4   0  17      436.27      414.51     37.59 o 
   5   0  17       25.63       52.72     17.85 o 
   6   0  17      468.65      432.65     50.00 o 
   7   0  17      122.67      180.90     38.41 o 
  -7   1  17       82.35      115.37     41.83 o 
  -6   1  17      435.30      491.15     40.62 o 
  -5   1  17      116.08      115.58     26.13 o 
  -4   1  17     1287.98     1320.41     60.71 o 
  -3   1  17      431.11      527.46     37.58 o 
  -2   1  17     1154.54     1240.95     40.74 o 
  -1   1  17      267.77      264.02     21.58 o 
   0   1  17      576.79      576.62     44.56 o 
   1   1  17      183.49      186.23     29.83 o 
   2   1  17     1487.29     1313.75     72.24 o 
   3   1  17      265.25      219.62     32.31 o 
   4   1  17      789.28      761.99     56.41 o 
   5   1  17      445.05      438.88     45.86 o 
   6   1  17      259.78      187.48     37.14 o 
   7   1  17        0.02      -14.66     14.66 o 
  -6   2  17      404.91      388.58     70.95 o 
  -5   2  17      106.62      107.27     49.67 o 
  -4   2  17      421.08      433.96     63.45 o 
  -3   2  17      762.69      714.74     70.45 o 
  -2   2  17     1240.43     1048.36     80.62 o 
   0   2  17      565.25      554.62     35.54 o 
   1   2  17      403.30      377.25     41.92 o 
   2   2  17      254.98      318.20     40.01 o 
   3   2  17      398.33      370.19     44.46 o 
   4   2  17      483.06      562.16     51.52 o 
   5   2  17      369.11      348.44     42.01 o 
   6   2  17      485.41      515.58     50.23 o 
   7   2  17      134.98      109.85     31.59 o 
  -6   3  17      401.97      173.22     60.86 o 
  -5   3  17       85.50       61.70     34.96 o 
  -4   3  17      425.19      445.13     72.21 o 
  -3   3  17      102.39      165.75     44.80 o 
  -2   3  17      997.71     1001.05     86.43 o 
  -1   3  17      403.50      426.77     30.15 o 
   0   3  17     1749.74     1785.86     63.47 o 
   1   3  17       92.08      121.95     19.42 o 
   2   3  17     1949.97     1894.58     89.34 o 
   3   3  17      971.14      978.25     65.80 o 
   4   3  17      395.73      385.38     47.40 o 
   5   3  17        0.36       -2.30     10.76 o 
   6   3  17      305.76      286.85     43.83 o 
   7   3  17      135.05      105.32     30.83 o 
   8   3  17      133.56      107.03     30.95 o 
  -5   4  17      207.76      147.78     46.78 o 
  -4   4  17      147.66      136.90     48.77 o 
  -3   4  17      280.82      371.74     63.27 o 
  -2   4  17       21.84       21.03     23.87 o 
  -1   4  17      212.38      162.89     41.98 o 
   0   4  17      397.74      443.34     32.19 o 
   1   4  17      798.69      846.55     45.08 o 
   2   4  17      414.23      420.21     41.27 o 
   3   4  17      497.83      551.54     47.34 o 
   4   4  17      714.38      689.78     55.39 o 
   5   4  17      176.30      131.83     28.20 o 
   6   4  17      659.74      578.65     55.41 o 
   7   4  17       31.80       32.59     19.29 o 
   8   4  17        0.74       10.21     17.86 o 
  -4   5  17      374.14      569.65     76.63 o 
  -3   5  17       47.51       72.26     37.43 o 
  -2   5  17      910.57      992.50    105.77 o 
  -1   5  17      583.86      641.60     71.51 o 
   0   5  17     1107.65     1280.17     96.32 o 
   1   5  17        0.04       10.99     10.50 o 
   2   5  17      456.58      444.23     37.24 o 
   3   5  17        2.72        1.03     12.67 o 
   4   5  17      648.45      654.25     55.64 o 
   5   5  17      239.02      271.08     38.23 o 
   6   5  17      194.50      198.38     35.02 o 
   7   5  17      170.87      206.15     36.72 o 
   8   5  17      116.63      209.10     41.88 o 
  -3   6  17       64.79      109.89     40.86 o 
  -2   6  17       94.77      117.18     48.03 o 
  -1   6  17      313.21      423.44     63.46 o 
   0   6  17      480.40      619.29     71.61 o 
   1   6  17      135.57      128.65     20.47 o 
   2   6  17     1080.43     1045.65     51.32 o 
   3   6  17      207.32      196.87     27.65 o 
   4   6  17       32.12       26.71     15.23 o 
   5   6  17      135.17      129.02     28.57 o 
   6   6  17       17.96        3.43     13.96 o 
   7   6  17       40.68       75.95     33.34 o 
  -2   7  17      210.02      227.08     55.69 o 
  -1   7  17        1.17      -15.15     24.55 o 
   0   7  17      470.41      495.72     75.77 o 
   1   7  17      127.95      103.66     53.14 o 
   2   7  17      496.64      511.04     37.12 o 
   3   7  17      522.07      591.20     38.84 o 
   4   7  17      534.72      541.79     37.99 o 
   5   7  17      274.59      327.92     41.32 o 
   6   7  17      116.34      107.68     29.80 o 
   7   7  17      103.80      141.84     35.80 o 
  -1   8  17       57.21       68.74     44.13 o 
   0   8  17      310.41      528.81     76.51 o 
   1   8  17       36.49      129.38     53.00 o 
   2   8  17        4.92      -11.24     11.24 o 
   3   8  17       51.71       23.26     13.52 o 
   4   8  17      260.15      319.67     44.00 o 
   5   8  17       21.87       45.41     28.54 o 
   6   8  17      242.47      268.80     42.06 o 
   7   8  17       16.49       19.60     18.56 o 
   0   9  17      188.56      240.52     59.60 o 
   1   9  17      163.17      205.65     54.43 o 
   2   9  17       56.84       64.47     46.07 o 
   3   9  17      157.16      177.79     31.18 o 
   4   9  17      112.96      142.91     29.40 o 
   5   9  17        1.23       15.37     16.20 o 
   6   9  17       38.93       -2.57     15.37 o 
   3  10  17       21.08       46.51     46.23 o 
   4  10  17      201.61      261.22     33.01 o 
  -4  -8  18      178.87      102.89     35.42 o 
  -3  -8  18       38.71       40.70     24.29 o 
  -5  -7  18      160.90      170.42     27.68 o 
  -4  -7  18        3.81       -2.14     17.98 o 
  -3  -7  18       78.94       61.36     21.33 o 
  -2  -7  18      102.77       93.79     28.97 o 
  -1  -7  18      159.12      157.93     31.56 o 
   0  -7  18       13.13       27.02     15.40 o 
  -6  -6  18      212.86      218.91     49.19 o 
  -5  -6  18        0.02      -10.07     12.43 o 
  -4  -6  18      235.57      267.65     59.76 o 
  -3  -6  18       72.82       28.40     23.92 o 
  -2  -6  18      489.33      473.11     39.64 o 
  -1  -6  18      126.24      104.26     22.47 o 
   0  -6  18      438.60      417.55     36.69 o 
   1  -6  18       87.14       77.17     25.95 o 
   2  -6  18      220.75      177.62     32.62 o 
  -7  -5  18      195.32      138.00     28.40 o 
  -6  -5  18      154.09      167.76     30.18 o 
  -5  -5  18      350.06      398.29     34.86 o 
  -4  -5  18      256.79      189.65     27.54 o 
  -3  -5  18      399.81      406.12     39.37 o 
  -2  -5  18        1.39       13.66     13.38 o 
  -1  -5  18      270.23      240.38     56.18 o 
   0  -5  18      400.81      403.12     38.75 o 
   1  -5  18      164.33      162.55     25.07 o 
   2  -5  18       76.09       29.20     17.27 o 
   3  -5  18      333.58      358.20     36.52 o 
  -7  -4  18        2.28       13.03     16.19 o 
  -6  -4  18      417.31      344.02     40.74 o 
  -5  -4  18      176.41      152.02     29.89 o 
  -4  -4  18      351.62      390.79     32.19 o 
  -3  -4  18      147.89      171.17     22.42 o 
  -2  -4  18      793.97      752.38     45.19 o 
  -1  -4  18      500.18      535.17     40.49 o 
   0  -4  18      401.93      405.22     39.68 o 
   1  -4  18       53.00       44.85     16.19 o 
   2  -4  18      348.88      426.36     71.69 o 
   3  -4  18       94.07      130.48     27.93 o 
   4  -4  18      379.19      430.00     39.63 o 
  -7  -3  18      203.14      256.67     38.37 o 
  -6  -3  18      103.21      185.22     55.41 o 
  -5  -3  18      348.81      356.49     40.89 o 
  -4  -3  18      139.55      187.36     21.22 o 
  -3  -3  18      467.09      494.26     37.04 o 
  -2  -3  18     1143.89     1101.17     52.50 o 
  -1  -3  18      674.21      649.05     40.70 o 
   0  -3  18      825.14      771.73     44.37 o 
   1  -3  18      634.90      543.46     38.61 o 
   2  -3  18      759.99      687.54     44.69 o 
   3  -3  18      147.91      145.74     25.52 o 
   4  -3  18      228.62      244.28     32.81 o 
   5  -3  18       15.72       42.03     24.20 o 
  -7  -2  18       36.66       44.72     25.00 o 
  -6  -2  18      302.42      395.31     39.07 o 
  -5  -2  18      114.75      126.26     25.28 o 
  -4  -2  18      828.40      789.61     49.70 o 
  -3  -2  18      371.86      398.36     33.69 o 
  -2  -2  18      888.96      802.20     41.66 o 
  -1  -2  18      506.60      536.07     40.21 o 
   0  -2  18      621.91      679.95     42.36 o 
   1  -2  18      440.64      415.07     34.81 o 
   2  -2  18      527.23      513.16     36.31 o 
   3  -2  18      556.01      581.95     40.50 o 
   4  -2  18      543.71      502.07     40.58 o 
   5  -2  18      333.74      377.88     38.74 o 
  -7  -1  18      160.81      174.48     31.98 o 
  -6  -1  18      133.59      170.01     33.47 o 
  -5  -1  18      355.97      376.16     38.89 o 
  -4  -1  18      719.77      674.43     44.70 o 
  -3  -1  18      593.91      542.26     28.42 o 
  -2  -1  18      882.35      952.16     44.25 o 
  -1  -1  18     1202.95     1163.22     50.51 o 
   0  -1  18     1357.02     1309.97     73.03 o 
   1  -1  18      176.25      217.35     27.73 o 
   2  -1  18      834.99      772.88     43.33 o 
   3  -1  18      414.67      455.75     35.60 o 
   4  -1  18      600.84      713.76     45.14 o 
   5  -1  18      391.08      427.05     38.24 o 
   6  -1  18      209.06      230.21     30.40 o 
  -7   0  18      125.73      221.08     49.49 o 
  -6   0  18      491.12      592.07     48.86 o 
  -5   0  18      107.86      146.29     26.11 o 
  -4   0  18      758.43      879.47     52.28 o 
  -3   0  18      573.92      635.88     44.12 o 
  -2   0  18      837.68      883.05     36.22 o 
  -1   0  18      263.95      254.20     25.40 o 
   0   0  18      773.43      777.14     38.85 o 
   1   0  18      268.67      289.11     25.47 o 
   2   0  18      831.20      936.30     47.97 o 
   3   0  18      570.62      494.04     38.36 o 
   4   0  18      303.57      277.14     41.90 o 
   5   0  18       55.69       33.47     21.21 o 
   6   0  18      176.33      196.72     40.46 o 
  -6   1  18      422.15      410.13     39.65 o 
  -5   1  18      211.84      181.07     30.01 o 
  -4   1  18      648.06      691.17     46.29 o 
  -3   1  18      545.82      621.96     72.43 o 
  -2   1  18      397.47      434.61     43.38 o 
  -1   1  18      586.91      603.57     36.77 o 
   0   1  18     1025.75     1072.51     63.05 o 
   1   1  18     1150.04     1127.56     67.99 o 
   2   1  18      907.35      922.29     62.18 o 
   3   1  18      579.39      567.51     49.79 o 
   4   1  18      706.58      765.73     58.42 o 
   5   1  18      347.75      279.07     38.55 o 
   6   1  18      129.64      120.44     32.33 o 
   7   1  18        5.58       -7.89     18.38 o 
  -6   2  18      284.27      269.78     60.80 o 
  -5   2  18      143.44      112.91     52.25 o 
  -4   2  18      344.27      272.48     56.96 o 
  -3   2  18      485.57      445.57     60.78 o 
  -2   2  18      325.91      348.74     51.83 o 
  -1   2  18     1054.48      977.38     46.28 o 
   0   2  18     1964.79     2043.73     69.41 o 
   1   2  18      261.48      352.59     41.29 o 
   2   2  18       34.52       67.52     21.30 o 
   3   2  18      260.06      345.46     45.06 o 
   4   2  18      791.43      783.92     61.41 o 
   5   2  18      116.78      120.20     28.30 o 
   6   2  18      288.85      285.53     38.78 o 
   7   2  18       35.29       46.03     24.35 o 
  -5   3  18       98.28      139.45     43.60 o 
  -4   3  18       58.98       47.80     30.64 o 
  -3   3  18       94.43       84.71     38.71 o 
  -2   3  18     1194.06     1093.03     91.31 o 
  -1   3  18      184.44      231.52     48.90 o 
   0   3  18     1764.70     1859.25     66.58 o 
   1   3  18      445.09      491.75     42.61 o 
   2   3  18      691.24      666.78     51.57 o 
   3   3  18      491.42      614.88     53.78 o 
   4   3  18      591.62      589.35     59.24 o 
   5   3  18       13.74       41.12     18.52 o 
   6   3  18      105.93      131.47     32.46 o 
   7   3  18      196.21      227.42     41.52 o 
  -5   4  18      200.91      196.86     55.52 o 
  -4   4  18      109.83      113.75     44.36 o 
  -3   4  18      366.75      258.79     58.97 o 
  -2   4  18      190.85      299.11     58.61 o 
  -1   4  18      153.00      120.16     37.51 o 
   0   4  18      629.01      705.18     41.34 o 
   1   4  18      111.77      108.50     23.83 o 
   2   4  18     1002.68     1225.09     72.46 o 
   3   4  18      399.90      406.84     43.20 o 
   4   4  18      634.61      723.57     58.36 o 
   5   4  18      172.04      157.36     32.96 o 
   6   4  18      300.01      231.81     42.77 o 
   7   4  18       49.61       28.47     21.92 o 
  -4   5  18      174.40      194.29     54.73 o 
  -3   5  18        8.26       -3.32     32.93 o 
  -2   5  18      684.57      798.02     95.61 o 
  -1   5  18      197.52      242.18     52.52 o 
   0   5  18      593.27      591.28     69.63 o 
   1   5  18       16.61       20.93     23.36 o 
   2   5  18       25.46       39.95     15.27 o 
   3   5  18        0.04       -4.74     12.29 o 
   4   5  18      263.23      338.81     43.52 o 
   5   5  18      294.91      280.21     41.40 o 
   6   5  18      155.43      183.56     34.08 o 
   7   5  18      196.89      172.33     35.25 o 
  -3   6  18      104.98       44.57     32.55 o 
  -2   6  18        6.27      -13.57     25.39 o 
  -1   6  18      162.48      153.82     51.00 o 
   0   6  18      338.78      519.56     67.90 o 
   1   6  18      254.96      253.12     26.86 o 
   2   6  18      515.54      501.62     34.85 o 
   3   6  18      188.63      190.00     33.19 o 
   4   6  18       14.06       17.77     14.30 o 
   5   6  18       10.72       -3.91     13.72 o 
   6   6  18        0.66       11.40     13.44 o 
   7   6  18       18.97       60.99     34.68 o 
  -2   7  18      298.07      202.30     57.02 o 
  -1   7  18        0.00       32.82     31.84 o 
   0   7  18      149.88      189.15     51.39 o 
   1   7  18      274.50      334.28     60.64 o 
   2   7  18      216.56      174.07     28.60 o 
   3   7  18      113.08      123.91     22.09 o 
   4   7  18      260.08      272.32     37.03 o 
   5   7  18      180.95      184.81     34.71 o 
   6   7  18       56.70      112.96     33.86 o 
   7   7  18      195.54      189.76     39.57 o 
  -1   8  18       69.90      102.43     46.22 o 
   0   8  18      371.02      484.42     75.31 o 
   1   8  18       87.26       60.69     48.92 o 
   2   8  18       13.09       22.42     15.70 o 
   3   8  18       26.83       19.87     14.83 o 
   4   8  18      201.66      240.43     39.72 o 
   5   8  18       66.78       59.01     29.57 o 
   6   8  18      152.50      183.12     36.84 o 
   1   9  18      150.36      203.35     56.60 o 
   2   9  18      170.73      164.05     54.02 o 
   3   9  18       83.78      110.08     28.18 o 
   4   9  18      128.02      120.04     30.04 o 
   5   9  18        4.10       14.78     15.03 o 
  -4  -7  19       33.89       34.15     20.78 o 
  -3  -7  19      367.87      318.64     34.97 o 
  -2  -7  19       40.18       29.97     23.14 o 
  -1  -7  19      172.13      188.98     33.79 o 
  -5  -6  19        0.72       14.77     14.55 o 
  -4  -6  19      332.15      331.80     61.58 o 
  -3  -6  19       86.62       58.85     24.45 o 
  -2  -6  19      308.99      312.08     34.15 o 
  -1  -6  19      110.92       72.31     21.40 o 
   0  -6  19      175.30      150.92     27.29 o 
   1  -6  19       66.21       81.51     24.42 o 
  -6  -5  19       39.61       38.70     31.72 o 
  -5  -5  19      302.27      232.36     50.51 o 
  -4  -5  19      154.60      170.15     27.40 o 
  -3  -5  19      211.20      242.72     31.60 o 
  -2  -5  19       38.42       21.28     15.05 o 
  -1  -5  19      249.29      224.24     34.15 o 
   0  -5  19      311.16      295.17     37.02 o 
   1  -5  19      323.40      390.43     37.63 o 
   2  -5  19      171.14      166.35     25.68 o 
  -6  -4  19      232.13      225.22     38.16 o 
  -5  -4  19       63.31       66.46     33.11 o 
  -4  -4  19      568.96      598.82     40.55 o 
  -3  -4  19      128.24      118.81     22.71 o 
  -2  -4  19      672.10      743.34     46.43 o 
  -1  -4  19      301.64      226.08     30.47 o 
   0  -4  19      474.19      428.69     38.67 o 
   1  -4  19       57.02       40.95     14.12 o 
   2  -4  19      347.86      368.43     68.10 o 
   3  -4  19      205.68      132.12     29.28 o 
  -6  -3  19      102.41      154.80     56.09 o 
  -5  -3  19      338.57      342.81     40.60 o 
  -4  -3  19       54.29       86.58     29.91 o 
  -3  -3  19      387.63      347.35     34.03 o 
  -2  -3  19      138.94      108.56     24.14 o 
  -1  -3  19      938.67      955.78     49.39 o 
   0  -3  19      511.00      555.63     38.62 o 
   1  -3  19      337.04      362.55     33.86 o 
   2  -3  19      456.94      349.61     36.67 o 
   3  -3  19      126.74      111.56     24.91 o 
   4  -3  19       24.10       12.30     13.56 o 
  -6  -2  19      299.60      266.10     35.82 o 
  -5  -2  19      142.37      153.48     29.36 o 
  -4  -2  19      511.70      599.93     61.26 o 
  -3  -2  19      336.69      293.47     37.99 o 
  -2  -2  19      485.20      580.80     42.65 o 
  -1  -2  19      186.57      197.50     25.69 o 
   0  -2  19      873.40      875.38     47.91 o 
   1  -2  19      323.44      294.03     32.00 o 
   2  -2  19      839.78      736.22     45.49 o 
   3  -2  19      185.94      193.90     24.80 o 
   4  -2  19      579.82      499.50     42.02 o 
   5  -2  19       92.52      118.03     27.71 o 
  -6  -1  19      101.83      165.23     34.85 o 
  -5  -1  19      353.60      317.83     37.48 o 
  -4  -1  19      322.17      400.30     36.99 o 
  -3  -1  19      416.32      425.99     35.92 o 
  -2  -1  19      459.28      498.50     33.70 o 
  -1  -1  19      592.40      606.07     37.67 o 
   0  -1  19      798.74      888.10     61.68 o 
   1  -1  19      179.64      192.74     26.19 o 
   2  -1  19      245.56      308.15     33.00 o 
   3  -1  19      393.20      394.44     37.00 o 
   4  -1  19      346.76      394.42     37.95 o 
   5  -1  19      266.89      267.71     39.55 o 
  -6   0  19      181.49      247.59     38.37 o 
  -5   0  19       69.82      106.98     24.35 o 
  -4   0  19      373.10      470.70     43.43 o 
  -3   0  19      313.60      346.04     37.98 o 
  -2   0  19      667.88      730.87     39.40 o 
  -1   0  19      467.00      494.39     32.93 o 
   0   0  19     2346.82     2218.66     72.40 o 
   1   0  19      451.65      477.30     45.16 o 
   2   0  19      662.16      612.92     53.47 o 
   3   0  19      311.42      338.15     42.11 o 
   4   0  19      103.53       94.74     25.83 o 
   5   0  19      127.35      109.28     29.10 o 
   6   0  19      241.66      316.91     48.32 o 
  -6   1  19      206.88      240.98     52.78 o 
  -5   1  19      401.22      367.48     57.87 o 
  -4   1  19      591.96      663.11     77.10 o 
  -3   1  19      432.97      480.88     65.51 o 
  -2   1  19      247.99      188.27     44.71 o 
  -1   1  19      104.27      114.32     26.39 o 
   0   1  19      392.58      412.58     47.08 o 
   1   1  19      590.56      599.13     50.71 o 
   2   1  19      453.73      493.79     47.09 o 
   3   1  19      402.72      431.62     44.53 o 
   4   1  19      327.08      328.82     40.43 o 
   5   1  19      347.98      381.98     45.79 o 
   6   1  19      104.99      106.65     35.08 o 
  -5   2  19      346.89      422.84     73.06 o 
  -4   2  19      547.59      674.71     78.12 o 
  -3   2  19      562.49      575.69     69.72 o 
  -2   2  19      534.13      679.98     70.56 o 
  -1   2  19      434.56      435.69     32.23 o 
   0   2  19      611.87      684.74     51.29 o 
   1   2  19      369.55      452.56     49.10 o 
   2   2  19       43.82       78.55     24.20 o 
   3   2  19      195.47      198.86     36.13 o 
   4   2  19      491.69      524.96     52.59 o 
   5   2  19      142.41      134.40     32.53 o 
   6   2  19      294.11      251.51     40.06 o 
  -5   3  19      151.36      214.04     58.86 o 
  -4   3  19      159.19      171.15     50.61 o 
  -3   3  19       67.03       58.79     35.54 o 
  -2   3  19      789.24      880.86     85.29 o 
  -1   3  19      613.05      633.99     69.36 o 
   0   3  19      848.89      891.37     45.37 o 
   1   3  19      657.62      721.91     53.27 o 
   2   3  19     1130.24     1167.65     72.01 o 
   3   3  19      447.30      467.59     47.63 o 
   4   3  19      192.84      185.38     34.39 o 
   5   3  19        1.51       -1.98     12.59 o 
   6   3  19      107.32      118.05     33.80 o 
   7   3  19      137.27      122.54     35.90 o 
  -4   4  19      325.33      385.46     66.31 o 
  -3   4  19      106.23      120.68     52.72 o 
  -2   4  19      175.16      125.36     42.27 o 
  -1   4  19      360.38      285.36     54.99 o 
   0   4  19      165.80      186.80     26.03 o 
   1   4  19      512.56      549.63     48.83 o 
   2   4  19      762.57      812.00     59.66 o 
   3   4  19      149.49      105.69     27.23 o 
   4   4  19      336.06      431.73     45.83 o 
   5   4  19      179.08      170.13     33.44 o 
   6   4  19      398.16      558.25     56.83 o 
   7   4  19       23.07       17.36     17.95 o 
  -3   5  19      182.87      282.39     62.29 o 
  -2   5  19      265.92      234.91     56.74 o 
  -1   5  19      294.41      366.18     59.46 o 
   0   5  19      328.48      313.33     57.83 o 
   1   5  19      117.66       94.26     15.71 o 
   2   5  19      158.61      152.79     30.64 o 
   3   5  19        6.93       -0.17     15.26 o 
   4   5  19      265.70      300.52     42.66 o 
   5   5  19      333.98      312.17     44.51 o 
   6   5  19      161.08      136.87     31.06 o 
   7   5  19      186.43      179.49     36.92 o 
  -2   6  19      410.97      450.23     77.28 o 
  -1   6  19      201.77      176.23     54.67 o 
   0   6  19      260.52      349.70     58.48 o 
   1   6  19       86.05       67.93     18.50 o 
   2   6  19      498.34      453.68     44.20 o 
   3   6  19       18.65      -23.20     24.26 o 
   4   6  19        1.87        4.96     14.20 o 
   5   6  19      106.74       65.36     23.28 o 
   6   6  19        0.12       22.50     19.01 o 
  -1   7  19        0.01       27.46     32.17 o 
   0   7  19      228.82      268.41     61.86 o 
   1   7  19      121.15      118.54     57.45 o 
   2   7  19      143.22      155.72     26.82 o 
   3   7  19      319.86      323.14     39.89 o 
   4   7  19       87.60       84.86     26.30 o 
   5   7  19      182.42      167.99     35.87 o 
   6   7  19       51.97       56.18     30.22 o 
   0   8  19      279.32      368.91     73.23 o 
   1   8  19       60.78       -3.70     55.69 o 
   2   8  19        5.57       16.99     30.94 o 
   3   8  19       43.15       70.56     20.12 o 
   4   8  19      248.48      193.07     40.11 o 
   5   8  19       26.72       37.66     27.24 o 
   3   9  19       95.71      147.97     29.00 o 
   4   9  19       38.38       81.98     60.71 o 
  -5  -6  20        6.70        1.02     20.43 o 
  -4  -6  20      222.62      355.59     68.82 o 
  -3  -6  20      110.35       50.16     25.34 o 
  -2  -6  20      225.50      222.50     31.59 o 
  -1  -6  20       69.74       36.40     18.61 o 
   0  -6  20      253.10      219.22     31.71 o 
  -5  -5  20      220.97      265.49     51.24 o 
  -4  -5  20       54.98       17.42     22.83 o 
  -3  -5  20      448.38      425.16     52.09 o 
  -2  -5  20        9.20        9.64     13.34 o 
  -1  -5  20      248.55      254.42     36.38 o 
   0  -5  20      110.12      112.35     28.62 o 
   1  -5  20      100.31       83.66     24.73 o 
  -6  -4  20      286.81      339.99     55.11 o 
  -5  -4  20       52.48      -23.55     33.15 o 
  -4  -4  20      383.32      381.32     34.03 o 
  -3  -4  20       82.26       57.21     21.14 o 
  -2  -4  20      360.83      351.54     35.90 o 
  -1  -4  20       93.20       65.64     25.74 o 
   0  -4  20      174.81      149.28     25.32 o 
   1  -4  20       40.42       57.38     18.34 o 
   2  -4  20      438.61      430.70     40.33 o 
  -6  -3  20       60.31       67.72     55.69 o 
  -5  -3  20      376.39      473.32     49.08 o 
  -4  -3  20        2.12      -13.95     17.38 o 
  -3  -3  20      520.37      509.97     39.82 o 
  -2  -3  20      458.93      469.39     37.21 o 
  -1  -3  20      337.55      414.97     34.16 o 
   0  -3  20      149.11       95.90     23.05 o 
   1  -3  20      440.75      455.17     39.27 o 
   2  -3  20      175.72      203.93     29.31 o 
   3  -3  20      371.07      387.36     73.06 o 
  -6  -2  20      327.07      388.71     40.24 o 
  -5  -2  20       41.28       51.35     26.85 o 
  -4  -2  20      473.80      515.40     59.92 o 
  -3  -2  20      140.58      191.79     36.25 o 
  -2  -2  20      361.34      376.20     36.20 o 
  -1  -2  20      214.36      160.28     54.08 o 
   0  -2  20      913.98     1014.54     53.34 o 
   1  -2  20      225.98      217.35     29.69 o 
   2  -2  20      394.04      340.48     32.40 o 
   3  -2  20       81.78       76.63     20.75 o 
   4  -2  20      186.44      144.81     28.93 o 
  -6  -1  20      164.90      179.09     37.61 o 
  -5  -1  20      207.38      237.74     36.70 o 
  -4  -1  20      238.11      230.25     32.43 o 
  -3  -1  20      527.21      562.93     54.47 o 
  -2  -1  20      386.22      387.74     32.06 o 
  -1  -1  20      658.35      688.13     41.05 o 
   0  -1  20      436.31      435.66     47.29 o 
   1  -1  20      447.23      456.98     39.93 o 
   2  -1  20      185.00      160.93     26.13 o 
   3  -1  20      356.64      340.03     43.73 o 
   4  -1  20      122.36      110.04     31.08 o 
   5  -1  20      192.55      234.52     37.30 o 
  -6   0  20      250.97      317.59     68.77 o 
  -5   0  20       44.89       62.84     21.16 o 
  -4   0  20      318.13      305.74     36.58 o 
  -3   0  20      228.84       46.15     42.11 o 
  -2   0  20      760.17      788.01     56.78 o 
  -1   0  20      283.55      349.08     39.30 o 
   0   0  20     1148.96     1051.13     66.33 o 
   1   0  20      292.14      247.00     35.75 o 
   2   0  20      745.85      753.31     60.41 o 
   3   0  20      230.15      217.11     37.97 o 
   4   0  20       73.72       94.40     26.45 o 
   5   0  20      103.62       66.90     25.20 o 
  -5   1  20      270.53      270.85     55.64 o 
  -4   1  20      339.66      370.45     63.20 o 
  -3   1  20      399.43      445.88     69.26 o 
  -2   1  20      471.52      523.19     69.49 o 
  -1   1  20      363.84      417.36     48.08 o 
   0   1  20      139.32      174.95     33.35 o 
   1   1  20      650.57      774.72     59.92 o 
   2   1  20      383.57      374.86     43.18 o 
   3   1  20      519.55      438.35     45.44 o 
   4   1  20      246.90      237.14     36.54 o 
   5   1  20      199.56      247.80     40.49 o 
   6   1  20      172.10      239.12     43.69 o 
  -5   2  20       91.65      108.05     58.51 o 
  -4   2  20      590.33      546.47     76.77 o 
  -3   2  20      188.30       79.65     42.09 o 
  -2   2  20      843.00      878.97     81.11 o 
  -1   2  20      331.73      347.26     39.36 o 
   0   2  20      861.33      973.41     63.42 o 
   1   2  20      105.60       99.41     25.84 o 
   2   2  20      128.40      141.12     31.21 o 
   3   2  20       53.83       36.71     19.97 o 
   4   2  20      462.28      420.92     50.05 o 
   5   2  20       43.25       31.61     23.20 o 
   6   2  20      319.68      440.23     50.66 o 
  -4   3  20      288.50      259.57     60.92 o 
  -3   3  20      129.84      107.36     42.39 o 
  -2   3  20      454.17      608.83     75.01 o 
  -1   3  20      331.63       39.57     35.26 o 
   0   3  20      504.62      609.38     49.48 o 
   1   3  20      913.08      891.00     61.53 o 
   2   3  20      145.40      178.19     31.10 o 
   3   3  20      370.98      394.45     47.11 o 
   4   3  20      294.24      287.75     44.13 o 
   5   3  20        4.32        0.21     14.88 o 
   6   3  20       62.53       20.30     33.59 o 
  -4   4  20      383.92      436.21     74.17 o 
  -3   4  20       96.45      134.75     57.23 o 
  -2   4  20      132.06       87.63     37.76 o 
  -1   4  20      105.64       42.53     29.88 o 
   0   4  20       25.15       15.27     22.22 o 
   1   4  20      312.47      325.35     40.73 o 
   2   4  20      657.76      586.87     52.86 o 
   3   4  20      134.32       63.36     24.68 o 
   4   4  20      544.96      505.20     51.01 o 
   5   4  20       66.21       76.99     27.82 o 
   6   4  20      222.18      270.01     42.68 o 
  -3   5  20      324.68      386.56     68.13 o 
  -2   5  20       75.13       35.76     33.84 o 
  -1   5  20      159.47      171.58     51.58 o 
   0   5  20      402.51      424.78     64.42 o 
   1   5  20       28.69       26.50     15.51 o 
   2   5  20      439.66      422.48     50.13 o 
   3   5  20        0.27       22.72     17.30 o 
   4   5  20      161.53      126.86     35.16 o 
   5   5  20      288.94      279.06     44.76 o 
   6   5  20       41.30       73.89     25.77 o 
  -2   6  20      212.99      198.31     72.34 o 
  -1   6  20       89.81      117.85     54.09 o 
   0   6  20      425.57      494.03     67.64 o 
   1   6  20      128.51      184.56     48.35 o 
   2   6  20      486.63      459.29     44.36 o 
   3   6  20       74.67       44.26     27.73 o 
   4   6  20        0.15       -4.73     14.74 o 
   5   6  20       21.01       19.94     20.39 o 
   6   6  20        0.54        0.22     16.70 o 
  -1   7  20        0.50        1.08     30.53 o 
   0   7  20       96.14      200.17     52.30 o 
   1   7  20      151.81      231.98     65.29 o 
   2   7  20      107.01       71.11     25.05 o 
   3   7  20       76.66      102.81     27.96 o 
   4   7  20        3.71        0.29     20.04 o 
   5   7  20      153.51      116.18     32.43 o 
   1   8  20       91.21      105.67     60.83 o 
   2   8  20        0.02       -3.14     27.49 o 
   3   8  20       19.37       -9.68     14.33 o 
   4   8  20      173.53      175.63     43.82 o 
  -2  -6  21      189.91      259.76     35.78 o 
  -4  -5  21       60.59       23.82     25.66 o 
  -3  -5  21      191.08      125.72     39.37 o 
  -2  -5  21        0.16       -5.71     15.11 o 
  -1  -5  21      328.66      344.36     40.85 o 
   0  -5  21       52.23       35.96     27.93 o 
  -5  -4  21       21.05      -32.83     32.83 o 
  -4  -4  21      308.21      349.78     52.89 o 
  -3  -4  21       57.32       59.56     20.01 o 
  -2  -4  21      394.51      353.61     36.70 o 
  -1  -4  21      114.55      108.65     26.76 o 
   0  -4  21      467.87      520.82     45.33 o 
   1  -4  21        6.04       16.82     14.60 o 
   2  -4  21       80.54       99.89     22.30 o 
  -5  -3  21      231.15      376.58     61.26 o 
  -4  -3  21        0.22       -2.63     23.49 o 
  -3  -3  21      532.08      549.82     42.34 o 
  -2  -3  21       18.58       18.61     21.44 o 
  -1  -3  21      372.96      428.88     36.12 o 
   0  -3  21      246.18      264.89     30.42 o 
   1  -3  21      307.24      316.24     35.05 o 
   2  -3  21      116.13       99.88     28.45 o 
   3  -3  21      232.36      259.82     70.21 o 
  -5  -2  21      108.91      120.56     31.32 o 
  -4  -2  21      439.96      455.09     58.58 o 
  -3  -2  21       37.24       57.75     32.81 o 
  -2  -2  21      433.03      470.25     40.77 o 
  -1  -2  21       67.51      -13.10     46.17 o 
   0  -2  21      407.34      388.92     37.75 o 
   1  -2  21      119.91       96.29     25.40 o 
   2  -2  21      491.22      435.66     37.50 o 
   3  -2  21      119.66       99.15     23.08 o 
  -5  -1  21      300.17      370.19     42.64 o 
  -4  -1  21      146.26      168.83     39.22 o 
  -3  -1  21      357.44      338.37     46.25 o 
  -2  -1  21      220.78      261.95     27.91 o 
  -1  -1  21      755.26      743.76     45.15 o 
   0  -1  21      198.59      223.40     37.87 o 
   1  -1  21      380.58      305.22     45.38 o 
   2  -1  21       98.32       81.90     27.85 o 
   3  -1  21      339.77      253.46     42.68 o 
   4  -1  21       68.00       73.41     28.88 o 
  -5   0  21        7.62       14.30     30.61 o 
  -4   0  21      196.45      186.69     52.90 o 
  -1   0  21      371.04      359.70     40.84 o 
   0   0  21      443.96      428.56     44.26 o 
   1   0  21      370.48      350.64     42.37 o 
   2   0  21      672.69      747.89     61.17 o 
   3   0  21      114.97       94.34     32.61 o 
   4   0  21       76.67       51.80     25.04 o 
   5   0  21       18.13       39.61     21.94 o 
  -5   1  21      193.99      175.12     53.03 o 
  -4   1  21      121.23       62.58     52.52 o 
  -3   1  21      354.78      468.76     73.97 o 
  -1   1  21      216.70      321.89     42.38 o 
   0   1  21      169.98      170.39     33.31 o 
   1   1  21      764.18      828.54     63.80 o 
   2   1  21      227.07      152.76     31.58 o 
   3   1  21      344.13      383.39     45.49 o 
   4   1  21      153.21      193.80     34.21 o 
   5   1  21      287.97      275.22     43.89 o 
  -4   2  21      189.57      169.99     57.27 o 
  -3   2  21       82.96       90.92     43.50 o 
  -2   2  21      393.66      406.58     59.23 o 
   0   2  21      887.52      921.63     63.68 o 
   1   2  21      158.35      135.43     30.37 o 
   2   2  21      443.15      377.21     48.87 o 
   3   2  21       37.66       42.96     22.69 o 
   4   2  21      424.68      585.37     59.96 o 
   5   2  21      113.82      136.61     33.32 o 
  -4   3  21       62.42       64.09     41.27 o 
  -3   3  21      275.87      340.28     67.03 o 
  -2   3  21      176.65      165.17     61.74 o 
   0   3  21      151.97      149.34     29.66 o 
   1   3  21      326.94      348.64     41.16 o 
   2   3  21      469.66      413.91     46.62 o 
   3   3  21      501.37      503.02     54.52 o 
   4   3  21       29.52       23.80     19.45 o 
   5   3  21       58.72       36.37     21.19 o 
  -3   4  21      214.05      268.90     68.32 o 
  -2   4  21      347.35      338.71     67.78 o 
  -1   4  21      249.51      347.58     63.11 o 
   1   4  21       97.52      120.74     30.81 o 
   2   4  21      356.65      372.12     44.02 o 
   3   4  21       85.76       44.27     21.81 o 
   4   4  21      365.85      379.68     47.92 o 
   5   4  21       55.01       42.41     29.00 o 
  -2   5  21      169.40      180.03     54.09 o 
  -1   5  21      313.16      351.72     63.23 o 
   0   5  21      323.67      291.08     59.23 o 
   1   5  21       10.86        8.61     15.59 o 
   2   5  21      239.20      229.28     38.76 o 
   3   5  21       93.74       81.65     26.37 o 
   4   5  21       57.63       75.18     34.59 o 
   5   5  21      211.18      186.04     39.58 o 
  -1   6  21       65.41       75.25     53.17 o 
   0   6  21      170.23      141.89     46.79 o 
   1   6  21      115.89      123.92     42.19 o 
   2   6  21      299.34      270.47     38.56 o 
   3   6  21       87.37       92.11     31.06 o 
   4   6  21       33.02       34.33     20.05 o 
   5   6  21       29.39       28.80     19.84 o 
   0   7  21      112.18       69.85     41.62 o 
   1   7  21      165.69      207.97     65.55 o 
   3   7  21      351.99      355.57     44.77 o 
   4   7  21       34.96       25.61     20.72 o 
  -2  -5  22       10.98       -9.89     13.17 o 
  -4  -4  22      170.10      233.20     46.38 o 
  -3  -4  22       47.00       34.78     20.75 o 
  -2  -4  22      278.10      308.17     35.82 o 
  -1  -4  22       38.19       47.75     27.11 o 
   0  -4  22      208.30      210.41     35.56 o 
   1  -4  22        7.12       -0.68     23.72 o 
  -4  -3  22        4.98        2.69     20.35 o 
  -3  -3  22      356.22      323.21     35.85 o 
  -2  -3  22      109.50       85.58     24.52 o 
  -1  -3  22      427.28      406.29     36.10 o 
   0  -3  22       54.90       53.35     21.60 o 
   1  -3  22      233.94      208.49     30.29 o 
   2  -3  22       66.54       22.18     27.12 o 
  -5  -2  22       15.69       60.52     42.62 o 
  -4  -2  22      329.92      371.19     57.02 o 
  -3  -2  22        3.42       12.45     23.31 o 
  -2  -2  22      397.01      417.38     39.14 o 
  -1  -2  22       77.53       53.37     51.03 o 
   0  -2  22      481.72      512.67     41.97 o 
   1  -2  22       57.81        7.41     21.47 o 
   2  -2  22      147.86      105.29     28.37 o 
   3  -2  22       18.43        9.60     17.88 o 
  -2  -1  22      181.44      223.28     35.93 o 
  -1  -1  22      406.30      486.86     50.90 o 
   0  -1  22      135.36      101.73     33.59 o 
   1  -1  22      222.36      260.67     43.86 o 
   2  -1  22       74.47       45.08     25.00 o 
   3  -1  22      332.78      308.97     43.61 o 
  -4   0  22      219.04      140.30     47.94 o 
  -1   0  22       78.84       91.93     28.30 o 
   0   0  22      434.07      455.09     47.25 o 
   1   0  22       77.87       55.19     24.59 o 
   2   0  22      433.36      446.29     50.80 o 
   3   0  22       40.56       81.76     33.51 o 
   4   0  22      150.33      155.25     34.30 o 
  -4   1  22       64.88       29.35     52.07 o 
  -1   1  22      251.21      281.40     41.58 o 
   0   1  22      126.35       58.95     23.41 o 
   1   1  22      392.82      451.43     51.03 o 
   2   1  22      189.52      213.33     35.65 o 
   3   1  22      687.14      647.24     58.93 o 
   4   1  22       50.44       40.23     24.82 o 
  -4   2  22      136.52      257.94     58.05 o 
  -3   2  22      120.16      108.47     47.55 o 
   0   2  22      408.98      438.05     47.31 o 
   1   2  22       63.25       77.57     25.64 o 
   2   2  22      238.79      248.66     42.56 o 
   3   2  22      105.11      135.87     34.24 o 
   4   2  22      324.42      373.94     50.95 o 
  -3   3  22       92.99      162.56     50.33 o 
  -2   3  22      117.32       81.14     60.00 o 
   0   3  22      256.89      196.76     33.09 o 
   1   3  22      365.81      347.52     42.42 o 
   2   3  22       19.16       24.72     26.87 o 
   3   3  22      518.85      562.45     57.96 o 
   4   3  22       42.20       35.90     20.88 o 
   5   3  22       10.52       -1.25     16.00 o 
  -2   4  22      200.88      172.45     49.26 o 
  -1   4  22       35.32       23.75     31.55 o 
   1   4  22      120.00      124.95     33.76 o 
   2   4  22      379.85      418.93     49.41 o 
   3   4  22       60.00       54.69     26.03 o 
   4   4  22      296.84      289.24     41.74 o 
   5   4  22       20.88       54.03     29.62 o 
  -1   5  22       98.43      116.17     51.61 o 
   2   5  22       70.91       73.14     25.93 o 
   3   5  22       19.97        9.67     17.52 o 
   4   5  22       62.68       57.11     34.99 o 
   0   6  22      248.45      227.89     57.77 o 
   2   6  22      215.34      227.88     36.87 o 
   3   6  22      115.57      124.60     35.78 o 
   4   6  22       30.34       26.46     18.86 o 
  -3  -3  23      172.64      144.78     26.05 o 
  -2  -3  23       28.41       32.16     24.51 o 
  -1  -3  23      260.55      245.88     31.40 o 
   0  -3  23       13.43        8.51     17.78 o 
  -3  -2  23       16.78       40.85     27.71 o 
  -2  -2  23      199.72      202.07     29.97 o 
  -1  -2  23        7.24       -2.86     16.02 o 
   0  -2  23      207.09      201.83     42.26 o 
   1  -2  23        2.00       20.98     25.80 o 
  -1  -1  23      613.22      604.92     57.01 o 
   0  -1  23       90.69       60.94     32.42 o 
   1  -1  23      136.69      188.85     39.76 o 
   2  -1  23        5.61       20.78     22.17 o 
  -1   0  23       16.28       15.46     22.32 o 
   0   0  23      369.30      351.10     42.90 o 
   1   0  23       16.97       20.56     23.20 o 
   2   0  23      443.95      522.35     55.53 o 
   3   0  23       48.06       -0.32     30.27 o 
  -1   1  23      196.03      214.97     38.55 o 
   0   1  23       50.87       80.81     27.23 o 
   1   1  23      609.40      608.42     58.80 o 
   2   1  23       22.22       13.71     25.47 o 
   3   1  23      261.68      217.43     36.81 o 
   0   2  23      478.43      514.32     53.34 o 
   1   2  23       77.19       50.18     24.33 o 
   2   2  23       73.10       70.39     26.10 o 
   3   2  23       52.85       19.84     19.76 o 
   1   3  23      418.29      461.71     48.42 o 
   2   3  23      114.39       86.52     31.78 o 
   3   3  23      351.31      364.10     50.69 o 
   4   3  23       49.05       41.17     24.29 o 
   1   4  23       39.37       55.73     37.30 o 
   2   4  23      273.09      309.47     44.17 o 
   3   4  23       48.96       52.10     24.45 o 
   4   4  23      172.93      118.36     33.94 o 
   2   5  23       21.27       22.48     18.25 o 
   3   5  23       28.09       49.59     24.45 o 
  -2  -2  24       69.14       87.12     31.78 o 
  -1  -2  24        1.92       -0.15     20.44 o 
   0  -2  24      176.91      194.57     38.78 o 
  -1  -1  24      249.50      289.75     43.18 o 
   0  -1  24        1.06       51.92     34.44 o 
   1  -1  24      204.73      217.42     43.83 o 
  -1   0  24        3.00      -10.49     22.37 o 
   0   0  24      508.64      507.97     52.48 o 
   1   0  24        2.94       -2.58     18.41 o 
   2   0  24      195.78      206.98     39.87 o 
   0   1  24        1.11        5.20     31.23 o 
   1   1  24      246.72      279.29     47.26 o 
   2   1  24        7.68       39.24     26.26 o 
   0   2  24      204.11      209.48     39.37 o 
   1   2  24       31.67       36.93     25.03 o 
   2   2  24       69.04       84.74     29.77 o 
   3   2  24       40.92       42.51     25.62 o 
   1   3  24      256.39      275.41     41.47 o 
   2   3  24       29.43       36.70     29.63 o 
   1   4  24       66.50       44.10     22.96 o 
   2   4  24       44.91       87.40     27.48 o 
                                                 
